# Supplementary material for: Genome-wide DNA methylation at birth in relation to in utero arsenic exposure and the associated health in later life
Source: Environ Health. 2017 May 30;16:50. doi: 10.1186/s12940-017-0262-0 (PMC5450181; doi:10.1186/s12940-017-0262-0)
Supplement: Supplementary file 5 — Cell proportions for 6 cell types. (XLSX 14 kb) [file 12940_2017_262_MOESM5_ESM.xlsx]

## Sheet: Sheet1
	Lymphocytes					Myeloid Cells
Subject	CD8T	CD4T	NK	Bcell		Mono	Gran
1	0.0863394	0.161789	0.0370501	0.125422		0.108936	0.535165
2	0.071657	0.128531	0.0257756	0.120749		0.130483	0.579767
3	0.0556672	0.117509	0.112656	0.106542		0.120631	0.523271
4	0.0944883	0.105196	0.0354314	0.0988819		0.114146	0.585546
5	0.127137	0.144023	0.00909962	0.0775739		0.080921	0.568545
6	0.114757	0.171282	0	0.243679		0.127776	0.405114
7	0.221126	0.353146	0	0.191755		0.044692	0.219486
8	0.106903	0.159796	0.021962	0.125591		0.0989017	0.526875
9	0.141326	0.176845	0.0448734	0.108733		0.126921	0.440781
10	0.110878	0.195382	0	0.23698		0.128623	0.343273
11	0.113305	0.185754	0	0.207857		0.103421	0.4232
12	0.103108	0.306985	1.07e-19	0.0466857		0	0.558618
13	0.0565187	0.128894	0.0640049	0.0717278		0.109834	0.58592
14	0.0399735	0.109659	0.130263	0.117196		0.0802172	0.583316
15	0.131113	0.11647	0.0203563	0.0585281		0.0709196	0.625321
16	0.0935827	0.165071	0	0.0938218		0.0873719	0.581508
17	0.143037	0.104781	0	0.243772		0.1317	0.4711
18	0.0915229	0.278061	0.116745	0.146964		0.100536	0.276378
19	0.10395	0.219228	0.0144143	0.130644		0.104624	0.467834
20	0.0422574	0.123753	0.0823754	0.133762		0.142382	0.499199
21	0.124195	0.157698	0	0.131555		0.0868312	0.531584
22	0.0906892	0.155113	0.12881	0.177518		0.0879083	0.419279
23	0.0349374	0.0967153	0.0437093	0.124229		0.1107	0.63069
24	0.0701485	0.180137	0.0776267	0.126873		0.139379	0.410679
25	0.0344824	0.135348	0.0605639	0.141314		0.123158	0.560727
26	0.0647286	0.0388574	0.0106996	0.0611382		0.110737	0.73377
27	0.030939	0.145214	0.0421387	0.103386		0.0752169	0.63486
28	0.0695607	0.176162	0.012068	0.261309		0.129053	0.39821
29	0.0773671	0.200833	0	0.153033		0.0849926	0.516621
30	0.0466741	0.074382	0.0608291	0.0865052		0.0987374	0.669492
31	0.0616258	0.0614234	0.024778	0.126057		0.113859	0.648363
32	0.124063	0.137529	0.0704763	0.151346		0.218414	0.361695
33	0.115761	0.206974	0	0.178757		0.111402	0.453671
34	0.138564	0.128998	0.031599	0.140466		0.0923718	0.519693
35	0.100378	0.128192	0.0151415	0.175882		0.154002	0.461204
36	0.0832333	0.119729	0.0211631	0.19733		0.104917	0.531799
37	0.0929627	0.0732698	0.0581522	0.0587647		0.0815843	0.686868
38	0.166116	0.326477	-1.39e-17	0.143829		0.073455	0.324551
39	0.11892	0.153317	0	0.254617		0.08274	0.421659
40	0.0276703	0.0853032	0.0820307	0.0838603		0.155102	0.5797
41	0.0702682	0.0510699	0.0267072	0.08257		0.106381	0.70062
42	0.0722355	0.153685	0.0631217	0.143498		0.130354	0.495626
43	0.0207941	0.118555	0.159978	0.148758		0.17757	0.401548
44	0.0709495	0.161602	0	0.0860246		0.115794	0.590266
45	0.0168386	0.112772	0.045162	0.222292		0.222783	0.414852
46	0.131383	0.22382	-6.94e-18	0.154252		0.121875	0.404513
47	0.0296199	0.0215428	0.0203838	0.069937		0.104432	0.771136
48	0.155763	0.175066	0.117977	0.173808		0.0763793	0.394373
49	0.0904262	0.190173	0.0574542	0.152837		0.0733349	0.508091
50	0.0481129	0.115364	0.0299176	0.118548		0.17001	0.538238
51	0.120098	0.269878	0.0181395	0.141287		0.126483	0.349225
52	0.0576111	0.18277	0.101527	0.152387		0.11435	0.423623
53	0.120721	0.165444	0.0420137	0.135022		0.11225	0.471869
54	0.103501	0.131154	0.0536062	0.115437		0.14038	0.519567
55	0.0752238	0.153331	3.47e-18	0.0958342		0.111252	0.587624
56	0.0684447	0.11561	0.123447	0.144862		0.208628	0.377559
57	0.0862436	0.326938	0	0.168179		0.0516811	0.393962
58	0.0426727	0.0910762	0.0333817	0.0974127		0.115793	0.641253
59	0.0450272	0.0605935	0.032034	0.0876488		0.096683	0.711222
60	0.0349275	0.0399101	0.0223195	0.105901		0.128001	0.696177
61	0.0662046	0.124148	0	0.129001		0.169022	0.53968
62	0.0918913	0.139212	0.0117554	0.147737		0.129403	0.536163
63	0.0875546	0.0994593	0.0996986	0.18809		0.108163	0.507678
64	0	0.121129	0.212002	0.121968		0.0832528	0.507372
Footnote: Cell proportions for 6 cell types, calculated using estimatecellcounts in R-package minfi using the DNA methylation dataset for 64 subjects in this study
