# Supplementary material for: Genome-wide DNA methylation at birth in relation to in utero arsenic exposure and the associated health in later life
Source: Environ Health. 2017 May 30;16:50. doi: 10.1186/s12940-017-0262-0 (PMC5450181; doi:10.1186/s12940-017-0262-0)
Supplement: Supplementary file 6 — CpG sites identified from Taiwanese study and replicated in NHBCS. (XLSX 70 kb) [file 12940_2017_262_MOESM6_ESM.xlsx]

## Sheet: Table S2
	TAIWAN COHORT				NHBCS				CpG Information
Name	Coef (CI)	P-value	FDR P-value		Coef (CI)	P-value	FDR P-value		Gene	MAPINFO	CHR	Relation to CpG Island	CpG Islands Name
cg19407236	-0.66 (-0.84, -0.49)	1.44e-09	0		-0.07(-0.33,0.2)	0.613	0.992		RPSAP58	23946205	19	S_Shore	chr19:23945713-23946128
cg17923401	-0.84 (-1.07, -0.62)	1.62e-09	0		-0.16(-0.46,0.13)	0.278	0.967		SIGLEC7;SIGLEC7	51644168	19
cg06515634	-0.54 (-0.68, -0.39)	2.04e-09	0		-0.04(-0.14,0.06)	0.457	0.988			151000000	1	Island	chr1:151445871-151446142
cg03403996	1.55 (1.12, 1.97)	3.14e-09	0		0.66(-0.42,1.74)	0.23	0.967		TRIM31	30074162	6	S_Shelf	chr6:30071225-30071428
cg07600884	-0.55 (-0.71, -0.4)	5.75e-09	0		0.02(-0.16,0.2)	0.816	0.992		LRRC8D;LRRC8D	90286190	1	Island	chr1:90286189-90287222
cg26241877	0.54 (0.38, 0.69)	8.78e-09	0.001		0.13(-0.04,0.29)	0.139	0.967			52630003	18	S_Shelf	chr18:52626517-52626849
cg16587616	-0.52 (-0.68, -0.37)	1.81e-08	0.001		-0.07(-0.3,0.15)	0.525	0.989		KHDRBS2;KHDRBS2	62996022	6	Island	chr6:62995855-62996228
cg10197432	-0.55 (-0.71, -0.39)	1.86e-08	0.001		0.16(0,0.31)	0.0466	0.776		C6orf103	147000000	6	Island	chr6:146920034-146920245
cg03462714	0.7 (0.49, 0.91)	2.65e-08	0.001		.				ADARB2	1547894	10
cg06889951	0.34 (0.23, 0.44)	5.43e-08	0.002		0(-0.15,0.15)	0.987	0.997		FGF3	69625218	11	Island	chr11:69625108-69625473
cg26284982	-0.58 (-0.77, -0.4)	6.13e-08	0.002		0(-0.1,0.1)	0.989	0.997		C17orf57	45401312	17	Island	chr17:45400874-45401440
cg27256528	-0.4 (-0.52, -0.27)	9.62e-08	0.003		0.1(-0.04,0.24)	0.149	0.967		A2BP1;A2BP1	6533667	16	Island	chr16:6533019-6533983
cg25249539	-0.59 (-0.77, -0.4)	1.07e-07	0.003		-0.06(-0.41,0.28)	0.714	0.992			56803358	20	Island	chr20:56803282-56804112
cg27367142	-0.6 (-0.8, -0.41)	1.13e-07	0.003		-0.03(-0.31,0.25)	0.812	0.992			77127199	10
cg13011003	1.26 (0.85, 1.67)	1.63e-07	0.004		-0.83(-1.36,-0.29)	0.00267	0.493			126000000	12
cg20677901	-0.64 (-0.85, -0.43)	1.91e-07	0.004		0.19(0.02,0.36)	0.0313	0.719		TP73	3568210	1	Island	chr1:3566445-3569636
cg11801110	0.38 (0.26, 0.51)	1.96e-07	0.004		-0.01(-0.1,0.08)	0.838	0.992		PIM3	50356763	22	Island	chr22:50353596-50357215
cg14232870	0.61 (0.4, 0.81)	2.9e-07	0.006		0.05(-0.1,0.2)	0.516	0.989		SHANK2;SHANK2	70458782	11
cg00345443	-0.45 (-0.6, -0.3)	3.09e-07	0.006		0.15(-0.09,0.4)	0.223	0.967			54121778	3	Island	chr3:54121624-54122147
cg01615818	-1.27 (-1.69, -0.84)	3.19e-07	0.006		0.02(-0.51,0.55)	0.938	0.992		ZNF681	23941438	19	Island	chr19:23941240-23941538
cg03865648	-0.46 (-0.61, -0.3)	4.07e-07	0.007		.					173000000	3	N_Shore	chr3:173115404-173115775
cg00768741	0.37 (0.24, 0.49)	4.46e-07	0.008		-0.02(-0.13,0.1)	0.777	0.992		HSPG2	22210791	1	N_Shore	chr1:22210992-22211318
cg26278987	0.78 (0.52, 1.05)	4.56e-07	0.008		-0.03(-0.81,0.75)	0.94	0.992		C4orf50	5960351	4
cg19846314	-0.56 (-0.76, -0.37)	4.84e-07	0.008		0.16(-0.15,0.47)	0.313	0.967		GAD1;GAD1	172000000	2	Island	chr2:171678546-171680358
cg00630892	0.74 (0.49, 1)	5.08e-07	0.008		-0.07(-0.17,0.04)	0.218	0.967		NRBP2	145000000	8	Island	chr8:144921644-144921914
cg13496244	0.38 (0.25, 0.51)	6.43e-07	0.009		0.1(-0.1,0.3)	0.314	0.967			4925830	7	S_Shelf	chr7:4922707-4923576
cg00947796	0.36 (0.23, 0.48)	6.63e-07	0.009		-0.02(-0.17,0.12)	0.755	0.992			1316185	16
cg06946213	0.32 (0.2, 0.43)	6.95e-07	0.01		0.02(-0.12,0.16)	0.774	0.992			103000000	6
cg08522676	-0.32 (-0.43, -0.21)	7.31e-07	0.01		0.08(-0.03,0.2)	0.169	0.967			54343702	12	Island	chr12:54343622-54343848
cg07583091	-0.48 (-0.65, -0.31)	7.83e-07	0.01		0.04(-0.08,0.17)	0.5	0.989		GTF2H1;HPS5;HPS5;GTF2H1;HPS5;HPS5;HPS5	18343626	11	Island	chr11:18343625-18344238
cg25137787	0.73 (0.47, 0.99)	8.05e-07	0.01		-0.03(-0.3,0.25)	0.852	0.992			2863815	1
cg13718729	-0.53 (-0.72, -0.34)	8.85e-07	0.01		0.12(-0.16,0.39)	0.403	0.968		GRIN1;GRIN1;GRIN1	140000000	9	Island	chr9:140056283-140057837
cg06526522	0.43 (0.28, 0.58)	9.01e-07	0.01		0.01(-0.09,0.12)	0.836	0.992		PRDM16;PRDM16	3129005	1
cg09419102	0.35 (0.22, 0.47)	9.01e-07	0.01		0.04(-0.02,0.1)	0.241	0.967			65550444	11	S_Shore	chr11:65547499-65549261
cg11569407	0.37 (0.24, 0.5)	9.12e-07	0.01		.					130000000	10	Island	chr10:130008558-130009620
cg06458094	0.32 (0.2, 0.43)	9.39e-07	0.01		0.03(-0.09,0.16)	0.583	0.992			20448558	17
cg04069951	-0.37 (-0.5, -0.24)	9.46e-07	0.01		-0.17(-0.44,0.11)	0.228	0.967		CD81	2398336	11	Island	chr11:2398223-2399598
cg07969609	0.44 (0.29, 0.6)	9.58e-07	0.01		.					98438319	8
cg20646995	-0.39 (-0.53, -0.25)	1.03e-06	0.01		0.01(-0.19,0.22)	0.901	0.992		LRWD1;ALKBH4	102000000	7	Island	chr7:102105123-102105782
cg17032590	0.49 (0.31, 0.66)	1.09e-06	0.011		0.12(-0.03,0.27)	0.104	0.967		SLC2A7	9074847	1
cg06043190	0.52 (0.33, 0.71)	1.14e-06	0.011		-0.01(-0.12,0.1)	0.884	0.992		EML4;EML4	42396882	2	Island	chr2:42396301-42396933
cg20263686	0.32 (0.21, 0.44)	1.21e-06	0.011		-0.03(-0.13,0.08)	0.612	0.992		ANK1;ANK1;ANK1;ANK1;ANK1	41643429	8
cg03430846	-0.43 (-0.59, -0.28)	1.28e-06	0.011		.				NRG1	31497082	8	Island	chr8:31496525-31498346
cg13324337	-0.55 (-0.75, -0.35)	1.3e-06	0.011		-0.01(-0.15,0.13)	0.885	0.992			100000000	15
cg04986899*	-0.42 (-0.58, -0.27)	1.37e-06	0.011		-0.02(-0.15,0.12)	0.822	0.992		XYLT1	17553784	16
cg15530351	0.77 (0.49, 1.06)	1.4e-06	0.011		-0.07(-0.23,0.09)	0.383	0.968		ANGPT2;ANGPT2;ANGPT2;MCPH1	6407676	8
cg18226049	0.38 (0.24, 0.52)	1.41e-06	0.011		-0.03(-0.15,0.1)	0.696	0.992		TSSC4	2424791	11	S_Shelf	chr11:2421040-2422474
cg21696208	-0.48 (-0.65, -0.3)	1.44e-06	0.011		-0.03(-0.22,0.17)	0.797	0.992		MTFR1;MTFR1	66556075	8	N_Shore	chr8:66556764-66557513
cg24288527	-0.45 (-0.62, -0.29)	1.44e-06	0.011		0.06(-0.06,0.18)	0.354	0.968		PPP1R3C	93390347	10	N_Shelf	chr10:93392667-93393147
cg20063462	-0.61 (-0.84, -0.39)	1.49e-06	0.011		0.02(-0.16,0.21)	0.803	0.992		TMEM87B	113000000	2	N_Shore	chr2:112812827-112813614
cg04293085	-0.37 (-0.5, -0.23)	1.56e-06	0.012		0.12(0,0.24)	0.0598	0.843		ADRA1D	4202378	20	Island	chr20:4202148-4202765
cg14449633	0.71 (0.45, 0.97)	1.58e-06	0.012		0.1(-0.12,0.31)	0.368	0.968			51532432	10
cg17841267	0.36 (0.23, 0.5)	1.63e-06	0.012		-0.08(-0.24,0.07)	0.292	0.967			112000000	10
cg01238672	0.4 (0.25, 0.54)	1.65e-06	0.012		0.09(-0.06,0.25)	0.241	0.967			170000000	6
cg04438098	0.81 (0.51, 1.11)	1.7e-06	0.012		0.58(0.22,0.95)	0.00179	0.493			112000000	13	S_Shore	chr13:112212062-112212297
cg12439423	0.34 (0.21, 0.46)	1.77e-06	0.012		0.04(-0.06,0.15)	0.419	0.968		ANK1;ANK1;ANK1;ANK1;ANK1;ANK1;ANK1;ANK1;ANK1;ANK1;ANK1	41522721	8
cg07243405	0.35 (0.22, 0.47)	1.81e-06	0.012		0.07(-0.05,0.19)	0.252	0.967		C7orf20	915203	7	N_Shore	chr7:915753-916644
cg23217126	-0.49 (-0.67, -0.31)	1.9e-06	0.013		0.16(0.01,0.31)	0.0377	0.719		DOK6	67068268	18	Island	chr18:67067509-67069168
cg21515956	0.45 (0.28, 0.61)	1.93e-06	0.013		0.03(-0.06,0.12)	0.526	0.989		KIF26A	105000000	14	S_Shelf	chr14:104601959-104605672
cg17696468	-0.35 (-0.48, -0.22)	1.95e-06	0.013		-0.1(-0.23,0.03)	0.119	0.967		ELP4	31742528	11
cg06970076	0.5 (0.32, 0.69)	2.03e-06	0.013		-0.07(-0.32,0.17)	0.555	0.99		IFT140	1560791	16	S_Shore	chr16:1559965-1560194
cg15268244	0.34 (0.21, 0.46)	2.15e-06	0.013		0.19(0.04,0.34)	0.0126	0.719			77196840	15	N_Shore	chr15:77197258-77197895
cg15311933	-0.62 (-0.85, -0.39)	2.24e-06	0.014		-0.01(-0.17,0.14)	0.862	0.992		PQLC2;AKR7A2;PQLC2;PQLC2;PQLC2	19638897	1	Island	chr1:19638207-19639309
cg06419180*	-0.39 (-0.54, -0.25)	2.29e-06	0.014		-0.06(-0.15,0.04)	0.238	0.967		CSGALNACT1;CSGALNACT1;CSGALNACT1	19262414	8
cg26297950	-0.35 (-0.47, -0.22)	2.39e-06	0.014		0.03(-0.07,0.13)	0.62	0.992		FLCN;FLCN	17124828	17	Island	chr17:17124698-17124931
cg09115646	-0.76 (-1.04, -0.47)	2.43e-06	0.014		-0.11(-0.26,0.05)	0.184	0.967			2978687	10
cg26789064	0.52 (0.32, 0.71)	2.43e-06	0.014		0.1(-0.09,0.28)	0.293	0.967			4866130	4	N_Shore	chr4:4866438-4866813
cg20074159	0.59 (0.37, 0.81)	2.45e-06	0.014		0.16(-0.07,0.4)	0.169	0.967			110000000	3
cg06962275	-0.49 (-0.68, -0.31)	2.52e-06	0.014		0.01(-0.11,0.12)	0.909	0.992		NCRNA00171	30010203	6
cg01616682	-0.41 (-0.56, -0.26)	2.55e-06	0.014		0.13(-0.09,0.34)	0.239	0.967		CALCB	15095017	11	Island	chr11:15094957-15095872
cg12266551	0.46 (0.28, 0.63)	2.77e-06	0.015		-0.04(-0.15,0.08)	0.525	0.989		TOMM40;TOMM40;TOMM40;TOMM40	45394624	19	Island	chr19:45393833-45394992
cg12417362	-0.48 (-0.66, -0.3)	2.77e-06	0.015		0.1(-0.04,0.25)	0.155	0.967		NAV1	202000000	1	Island	chr1:201617041-201619788
cg23127291	0.46 (0.29, 0.64)	2.83e-06	0.015		-0.08(-0.24,0.08)	0.304	0.967		CCDC102A	57563324	16	Island	chr16:57562451-57563325
cg18403361	-0.42 (-0.58, -0.26)	2.89e-06	0.015		0.04(-0.11,0.2)	0.594	0.992		CLEC14A	38725750	14	S_Shore	chr14:38724254-38725537
cg21216268	0.32 (0.2, 0.44)	2.95e-06	0.015		-0.02(-0.1,0.06)	0.591	0.992		PHC3	170000000	3
cg18875631	0.38 (0.23, 0.52)	2.99e-06	0.015		-0.05(-0.16,0.07)	0.422	0.968		MIR543	101000000	14
cg07965335	0.44 (0.27, 0.61)	3.07e-06	0.015		-0.01(-0.11,0.09)	0.851	0.992		SORBS2;SORBS2;SORBS2;SORBS2;SORBS2	187000000	4
cg05638165	0.45 (0.28, 0.62)	3.08e-06	0.015		0(-0.12,0.12)	0.94	0.992		KIAA1614	181000000	1
cg04521224	0.5 (0.31, 0.68)	3.1e-06	0.015		0.03(-0.09,0.15)	0.622	0.992			37332584	2
cg22119716	-0.58 (-0.8, -0.36)	3.17e-06	0.015		.					3497214	2
cg01078197	-0.47 (-0.65, -0.29)	3.34e-06	0.016		0.06(-0.18,0.31)	0.612	0.992		MSL3L2	235000000	2	Island	chr2:234776882-234777098
cg16993936	0.41 (0.25, 0.57)	3.43e-06	0.016		0(-0.17,0.18)	0.965	0.994		OPTN;OPTN;OPTN;OPTN	13146903	10
cg03351580	0.36 (0.22, 0.5)	3.46e-06	0.016		-0.02(-0.16,0.13)	0.827	0.992			167000000	6	N_Shore	chr6:166666837-166667541
cg21814615	0.25 (0.16, 0.35)	3.53e-06	0.016		-0.03(-0.13,0.08)	0.612	0.992		KNTC1	123000000	12
cg23928234	0.43 (0.26, 0.59)	3.62e-06	0.016		0(-0.12,0.12)	0.971	0.995		WWC2	184000000	4
cg22470309	-0.36 (-0.49, -0.22)	3.8e-06	0.017		0.07(-0.04,0.18)	0.225	0.967		RGL3;RGL3	11529252	19	Island	chr19:11529213-11529588
cg27079740	0.45 (0.28, 0.62)	3.89e-06	0.017		0.09(-0.06,0.25)	0.235	0.967		GPM6A;GPM6A;GPM6A;GPM6A	177000000	4
cg08529049	-0.34 (-0.47, -0.21)	3.94e-06	0.017		0.25(0.02,0.47)	0.0338	0.719		CWH43	48988038	4	Island	chr4:48987790-48988808
cg23767840	1.61 (0.99, 2.24)	3.99e-06	0.017		-0.12(-0.31,0.07)	0.223	0.967		EPN2;EPN2;EPN2	19174122	17
cg10363926	0.38 (0.24, 0.53)	4.04e-06	0.017		-0.01(-0.11,0.08)	0.767	0.992		SH3RF3	110000000	2
cg12497914	-0.51 (-0.71, -0.32)	4.12e-06	0.017		0.08(-0.06,0.22)	0.283	0.967		EBF4	2674285	20	Island	chr20:2672904-2674698
cg25408698	0.36 (0.22, 0.49)	4.15e-06	0.017		0.01(-0.14,0.15)	0.899	0.992		HRNBP3	77099293	17	N_Shore	chr17:77099995-77100203
cg11170796	0.37 (0.23, 0.51)	4.29e-06	0.018		0(-0.09,0.08)	0.915	0.992		TCF3;TCF3	1650224	19	S_Shelf	chr19:1646117-1646713
cg12635602	0.5 (0.31, 0.7)	4.35e-06	0.018		-0.01(-0.22,0.19)	0.904	0.992			58731357	11	Island	chr11:58731311-58731535
cg05494740	0.36 (0.22, 0.5)	4.45e-06	0.018		-0.03(-0.11,0.04)	0.409	0.968		C16orf7	89775683	16	N_Shore	chr16:89777018-89778789
cg03709938	-0.3 (-0.42, -0.19)	4.5e-06	0.018		0.03(-0.07,0.13)	0.542	0.99		MMEL1	2560950	1	Island	chr1:2559892-2561055
cg04705068	0.3 (0.18, 0.42)	4.58e-06	0.018		0.05(-0.11,0.21)	0.512	0.989		FAM20B	179000000	1
cg14199148	-0.61 (-0.85, -0.37)	4.59e-06	0.018		0.06(-0.07,0.2)	0.375	0.968		WDFY2;WDFY2	52158669	13	Island	chr13:52158056-52159235
cg15028160	-0.66 (-0.92, -0.41)	4.62e-06	0.018		-0.23(-0.59,0.13)	0.208	0.967		PPFIA3;C19orf73;PPFIA3	49622717	19	Island	chr19:49622023-49623635
cg15152301	0.39 (0.24, 0.54)	4.74e-06	0.018		0(-0.13,0.13)	0.979	0.997		CACNA2D2;CACNA2D2	50425602	3
cg05876635	-0.42 (-0.59, -0.26)	4.83e-06	0.018		0.07(-0.06,0.2)	0.299	0.967			55955383	7	Island	chr7:55954935-55955387
cg10985810*	0.36 (0.22, 0.5)	4.95e-06	0.018		0.02(-0.07,0.11)	0.661	0.992		PTPRN2;PTPRN2;PTPRN2	158000000	7	Island	chr7:158282214-158283382
cg22311507	-0.58 (-0.81, -0.35)	5e-06	0.018		-0.02(-0.15,0.1)	0.706	0.992		MYCN	16079921	2	Island	chr2:16079801-16083032
cg17652792	0.26 (0.16, 0.37)	5.03e-06	0.018		-0.05(-0.22,0.12)	0.568	0.991		PCDHB16;PCDHB16	141000000	5	N_Shore	chr5:140563510-140564361
cg17416383	0.5 (0.31, 0.7)	5.06e-06	0.018		0(-0.13,0.12)	0.95	0.993		HEXIM2	43247150	17	Island	chr17:43246839-43247167
cg10250651	-0.38 (-0.53, -0.23)	5.07e-06	0.018		0.03(-0.09,0.15)	0.61	0.992		PNN	39644019	14	N_Shore	chr14:39644344-39645022
cg23052757	-0.45 (-0.63, -0.27)	5.12e-06	0.018		0.02(-0.13,0.17)	0.775	0.992		C4orf17	100000000	4
cg02959759	-0.77 (-1.06, -0.47)	5.2e-06	0.019		.				CACNA1C;CACNA1C;CACNA1C;CACNA1C;CACNA1C;CACNA1C;CACNA1C;CACNA1C;CACNA1C;CACNA1C;CACNA1C;CACNA1C;CACNA1C;CACNA1C;CACNA1C;CACNA1C;CACNA1C;CACNA1C;CACNA1C;CACNA1C;CACNA1C;CACNA1C;CACNA1C	2801584	12	S_Shore	chr12:2800139-2801062
cg00530298	0.67 (0.41, 0.93)	5.25e-06	0.019		0.09(-0.07,0.25)	0.262	0.967		POLS	6749408	5
cg25282083	0.43 (0.26, 0.6)	5.35e-06	0.019		0.04(-0.07,0.14)	0.504	0.989		BAZ2A	56992955	12
cg16906204	-0.37 (-0.51, -0.22)	5.61e-06	0.019		0.04(-0.09,0.17)	0.558	0.99		HNRNPM;HNRNPM	8509784	19	Island	chr19:8509635-8510765
cg13688262	0.34 (0.21, 0.48)	5.62e-06	0.019		0.01(-0.13,0.15)	0.915	0.992		TESK1	35609485	9	S_Shelf	chr9:35603968-35605991
cg23824713	0.49 (0.3, 0.68)	5.79e-06	0.02		-0.06(-0.26,0.15)	0.586	0.992		SERPINB5	61157738	18
cg11696986	-0.39 (-0.54, -0.23)	5.89e-06	0.02		0.08(-0.03,0.19)	0.172	0.967			20837778	7	Island	chr7:20837551-20838369
cg08210297	0.35 (0.21, 0.49)	5.91e-06	0.02		0.08(-0.02,0.17)	0.118	0.967		ALPI;ALPI	233000000	2	N_Shelf	chr2:233323380-233323936
cg26974035	-0.51 (-0.71, -0.31)	6.37e-06	0.021		0.01(-0.1,0.12)	0.852	0.992		LOC727677	128000000	8
cg25550629	0.35 (0.21, 0.48)	6.46e-06	0.021		0.04(-0.06,0.14)	0.452	0.988			53546895	12
cg13656504*	0.29 (0.17, 0.4)	6.5e-06	0.021		0.04(-0.08,0.17)	0.477	0.988		TNXB	32030160	6
cg18581445	-0.33 (-0.46, -0.2)	6.52e-06	0.021		0.04(-0.04,0.13)	0.307	0.967		SHD;SHD	4280054	19	S_Shore	chr19:4279042-4279809
cg26618039	0.34 (0.2, 0.47)	6.53e-06	0.021		-0.05(-0.14,0.04)	0.268	0.967		CPNE7;CPNE7	89650531	16	Island	chr16:89650417-89650697
cg21364719	0.29 (0.18, 0.41)	6.78e-06	0.021		0.02(-0.13,0.17)	0.812	0.992		ZADH2	72919061	18	N_Shore	chr18:72919914-72921785
cg18207109	-0.41 (-0.58, -0.25)	6.81e-06	0.021		-0.06(-0.27,0.14)	0.544	0.99		AIFM2	71889019	10	N_Shelf	chr10:71892092-71892802
cg01755562	-0.43 (-0.6, -0.26)	6.84e-06	0.021		0.05(-0.07,0.16)	0.398	0.968		CLSTN2	140000000	3	Island	chr3:139653430-139655115
cg13313430*	-0.61 (-0.85, -0.37)	6.84e-06	0.021		-0.04(-0.17,0.1)	0.574	0.992		ICA1;ICA1;ICA1	8157910	7
cg12522049	-0.51 (-0.72, -0.31)	6.94e-06	0.021		-0.04(-0.15,0.08)	0.539	0.99			85798898	15	Island	chr15:85798738-85798964
cg17884327	-0.39 (-0.54, -0.23)	7.23e-06	0.022		-0.08(-0.34,0.18)	0.544	0.99			198000000	3	Island	chr3:197840490-197840783
cg18812904	0.45 (0.27, 0.63)	7.35e-06	0.022		-0.05(-0.16,0.05)	0.297	0.967			77609087	18	Island	chr18:77608383-77609118
cg14221748	0.42 (0.25, 0.58)	7.36e-06	0.022		0.07(-0.06,0.21)	0.262	0.967		BAT2L1	134000000	9
cg13365436*	-0.39 (-0.55, -0.24)	7.39e-06	0.022		-0.14(-0.33,0.05)	0.137	0.967		AP2A2	968650	11
cg19512961	0.31 (0.19, 0.43)	7.49e-06	0.022		-0.05(-0.16,0.05)	0.33	0.967		GOLGA3	133000000	12	Island	chr12:133363184-133363403
cg13853761	0.45 (0.27, 0.63)	7.51e-06	0.022		0(-0.17,0.16)	0.995	0.997		C11orf2	64863232	11	N_Shore	chr11:64863698-64863980
cg25291978	0.46 (0.28, 0.64)	7.65e-06	0.022		0.03(-0.06,0.12)	0.519	0.989		PLAGL1;PLAGL1	144000000	6	S_Shore	chr6:144384894-144385888
cg05350411	-0.41 (-0.58, -0.25)	7.84e-06	0.023		0.06(-0.05,0.18)	0.278	0.967			569174	4	Island	chr4:568513-570488
cg01994750	0.54 (0.33, 0.76)	8.02e-06	0.023		.					95500778	11
cg05282260	0.62 (0.37, 0.87)	8.02e-06	0.023		-0.01(-0.28,0.26)	0.924	0.992			157000000	6
ch.10.756792F	-0.51 (-0.72, -0.31)	8.05e-06	0.023		.					29649153	10
cg25910443	-0.51 (-0.71, -0.31)	8.09e-06	0.023		0.04(-0.07,0.16)	0.44	0.983		C9orf3	97488953	9	Island	chr9:97488818-97489172
cg08724753	0.36 (0.22, 0.51)	8.16e-06	0.023		-0.02(-0.15,0.1)	0.738	0.992		C6orf103	147000000	6
cg22806341	-0.3 (-0.42, -0.18)	8.23e-06	0.023		0.07(-0.1,0.24)	0.441	0.983			130000000	10	N_Shore	chr10:130339526-130339777
cg24615831	-0.33 (-0.46, -0.2)	8.24e-06	0.023		0.12(0,0.24)	0.0593	0.843		PTS	112000000	11	Island	chr11:112097022-112097547
cg15553408	0.39 (0.23, 0.55)	8.38e-06	0.023		0.07(-0.08,0.21)	0.37	0.968		LTB;LTB	31549010	6	Island	chr6:31548436-31549277
cg08214267	0.48 (0.29, 0.67)	8.43e-06	0.023		-0.12(-0.23,-0.01)	0.0309	0.719		GPR77	47843887	19
cg05026840	0.72 (0.43, 1.01)	8.46e-06	0.023		-0.07(-0.17,0.03)	0.146	0.967		SCARF1;SCARF1;SCARF1;SCARF1;SCARF1	1538656	17	Island	chr17:1538415-1538851
cg15998406*	-0.55 (-0.78, -0.33)	8.62e-06	0.023		-0.01(-0.29,0.27)	0.942	0.992		EFNA2	1287832	19	Island	chr19:1287416-1287885
cg05028274	0.34 (0.2, 0.48)	8.63e-06	0.023		-0.09(-0.2,0.02)	0.108	0.967			71755733	16	N_Shore	chr16:71756949-71758166
cg17210546	0.3 (0.18, 0.43)	8.79e-06	0.023		0.06(-0.04,0.16)	0.233	0.967			3122422	19	Island	chr19:3122333-3122716
cg12818596	-0.28 (-0.39, -0.17)	8.87e-06	0.023		0.17(0,0.34)	0.0477	0.776			61119419	14	S_Shelf	chr14:61114102-61116552
cg15863322	0.44 (0.26, 0.62)	8.88e-06	0.023		-0.06(-0.18,0.05)	0.281	0.967		MTUS2	29599410	13
cg07473454	0.3 (0.18, 0.43)	8.93e-06	0.023		0.04(-0.04,0.11)	0.32	0.967		PRAM1	8555526	19	Island	chr19:8555436-8555650
cg07826246	0.29 (0.17, 0.4)	9.05e-06	0.023		0.03(-0.06,0.12)	0.503	0.989			1717111	7
cg19594433	0.46 (0.27, 0.65)	9.16e-06	0.023		0.1(-0.02,0.22)	0.0985	0.967		SCAMP2	75147064	15
cg05089296	-0.4 (-0.56, -0.24)	9.56e-06	0.024		0.03(-0.11,0.16)	0.711	0.992			81636615	14
cg19973338	0.35 (0.21, 0.49)	9.57e-06	0.024		0.01(-0.07,0.09)	0.73	0.992		C17orf99	76141249	17
cg15940508	-0.37 (-0.52, -0.22)	9.58e-06	0.024		0.14(-0.11,0.39)	0.27	0.967			157000000	6
cg07105117	0.31 (0.18, 0.43)	9.87e-06	0.024		-0.03(-0.17,0.12)	0.707	0.992		UGT1A10;UGT1A6;UGT1A8;UGT1A4;UGT1A3;UGT1A6;DNAJB3;UGT1A9;UGT1A7;UGT1A5;DNAJB3	235000000	2	Island	chr2:234652246-234652720
cg24056567	-0.27 (-0.38, -0.16)	9.91e-06	0.024		0.09(-0.05,0.22)	0.192	0.967		PSD3	18871909	8	Island	chr8:18871072-18872046
cg12413918*	0.41 (0.24, 0.58)	9.97e-06	0.024		0.07(-0.15,0.29)	0.519	0.989		ERBB2;ERBB2	37855819	17	N_Shore	chr17:37856448-37856891
cg12879143	0.39 (0.23, 0.55)	1e-05	0.024		0.14(-0.06,0.34)	0.162	0.967			139000000	3	Island	chr3:138679244-138679579
cg00725356	-0.33 (-0.46, -0.2)	1.02e-05	0.025		0.17(0.03,0.31)	0.019	0.719		KLF15	126000000	3	Island	chr3:126074783-126076865
cg02580045	0.39 (0.23, 0.54)	1.02e-05	0.025		-0.01(-0.12,0.09)	0.785	0.992		ANKRD13A	110000000	12
cg04136781	-0.31 (-0.44, -0.19)	1.04e-05	0.025		0.01(-0.11,0.13)	0.872	0.992		PPT2;PPT2	32129786	6
cg13968717	0.43 (0.26, 0.61)	1.04e-05	0.025		-0.04(-0.14,0.06)	0.446	0.987		CDYL;CDYL;CDYL;CDYL	4954232	6
cg21424664	0.38 (0.23, 0.54)	1.05e-05	0.025		0.01(-0.1,0.11)	0.9	0.992		CHCHD2	56174299	7	Island	chr7:56173912-56174398
cg24138528	-0.48 (-0.67, -0.28)	1.07e-05	0.025		-0.02(-0.17,0.13)	0.813	0.992			142000000	6
cg00782839	-0.5 (-0.7, -0.29)	1.08e-05	0.025		0.02(-0.17,0.22)	0.827	0.992			8816130	2	N_Shore	chr2:8816314-8817264
cg05948856	0.42 (0.25, 0.59)	1.08e-05	0.025		-0.08(-0.24,0.07)	0.295	0.967		EEF2;SNORD37	3982825	19	Island	chr19:3982824-3983190
cg14181982	-0.89 (-1.25, -0.52)	1.08e-05	0.025		0(-0.14,0.14)	0.984	0.997		KLRAQ1;KLRAQ1;KLRAQ1;KLRAQ1	48668251	2	Island	chr2:48667559-48668355
cg09896346	-0.37 (-0.53, -0.22)	1.12e-05	0.026		0.14(-0.01,0.29)	0.0671	0.893		TCEA3;TCEA3	23751195	1	Island	chr1:23750508-23751663
cg16435686	1.72 (1.01, 2.42)	1.14e-05	0.026		0.05(-1.03,1.14)	0.921	0.992			47964834	10	N_Shelf	chr10:47967314-47967636
cg18033436	-0.56 (-0.79, -0.33)	1.14e-05	0.026		-0.05(-0.17,0.08)	0.476	0.988			103000000	10	Island	chr10:102982302-102983600
cg26139606	0.32 (0.19, 0.45)	1.14e-05	0.026		-0.12(-0.25,0)	0.0589	0.843			44990002	13
cg18793198	-0.41 (-0.58, -0.24)	1.15e-05	0.026		0.05(-0.07,0.18)	0.411	0.968			131000000	12	S_Shore	chr12:131389263-131389783
cg04881214*	-0.57 (-0.81, -0.34)	1.16e-05	0.026		-0.03(-0.18,0.11)	0.647	0.992		PPM1B;PPM1B;PPM1B;PPM1B;PPM1B	44395864	2	Island	chr2:44394983-44396629
cg19768241	-0.34 (-0.47, -0.2)	1.17e-05	0.026		0.05(-0.12,0.23)	0.558	0.99		CALCB	15095070	11	Island	chr11:15094957-15095872
cg09343421	0.3 (0.17, 0.42)	1.2e-05	0.026		0.03(-0.05,0.1)	0.477	0.988		SRRT;SRRT;SRRT;SRRT	100000000	7	N_Shore	chr7:100484425-100484651
cg15355967	0.29 (0.17, 0.41)	1.21e-05	0.026		0(-0.08,0.08)	0.947	0.993			3697542	2	N_Shore	chr2:3698659-3698875
cg17048169*	0.39 (0.23, 0.54)	1.21e-05	0.026		0.13(0,0.26)	0.0531	0.815		NGEF;NGEF	234000000	2	S_Shelf	chr2:233740668-233741879
cg25793785	0.27 (0.16, 0.38)	1.21e-05	0.026		0.16(-0.08,0.41)	0.193	0.967			38281423	19	Island	chr19:38281090-38281424
cg09239064	0.31 (0.19, 0.44)	1.22e-05	0.026		-0.09(-0.24,0.05)	0.193	0.967		C16orf81	89229439	16	N_Shelf	chr16:89232410-89232683
cg14700965	0.55 (0.33, 0.78)	1.24e-05	0.026		.					109000000	8	N_Shelf	chr8:109455600-109456263
cg13024668	0.4 (0.23, 0.56)	1.25e-05	0.026		0.01(-0.11,0.13)	0.876	0.992			189000000	2
cg15136797	-0.41 (-0.57, -0.24)	1.25e-05	0.026		0.06(-0.08,0.19)	0.414	0.968		RNF103	86851071	2	Island	chr2:86850042-86851178
cg15179472	0.32 (0.19, 0.46)	1.25e-05	0.026		0.09(-0.04,0.21)	0.166	0.967			70736858	15
cg27183188	0.54 (0.32, 0.76)	1.25e-05	0.026		0.06(-0.06,0.18)	0.353	0.968		ALDOC	26904121	17
cg06167730	-0.37 (-0.52, -0.22)	1.26e-05	0.026		-0.08(-0.24,0.08)	0.311	0.967			991533	8	Island	chr8:991532-991862
cg20995172	0.31 (0.18, 0.43)	1.26e-05	0.026		-0.04(-0.13,0.05)	0.367	0.968		C6orf47	31627225	6	N_Shore	chr6:31628338-31628658
cg08582720	0.31 (0.19, 0.44)	1.27e-05	0.026		0.1(0,0.2)	0.0511	0.808		PLTP;PLTP	44538611	20	N_Shore	chr20:44539729-44540099
cg20548564	0.47 (0.28, 0.67)	1.3e-05	0.026		-0.04(-0.2,0.12)	0.65	0.992		POLR1D	28240073	13
cg25463742	0.51 (0.3, 0.73)	1.3e-05	0.026		0.01(-0.12,0.14)	0.854	0.992		CASZ1;CASZ1	10839574	1
cg22938488	0.33 (0.19, 0.46)	1.31e-05	0.026		-0.01(-0.11,0.08)	0.773	0.992		LPCAT1	1501670	5
cg24120847	-0.44 (-0.62, -0.26)	1.31e-05	0.026		0.07(-0.05,0.19)	0.249	0.967		DERL3;DERL3;DERL3	24181562	22	Island	chr22:24180491-24181666
cg27150870	0.38 (0.23, 0.54)	1.31e-05	0.026		-0.09(-0.29,0.11)	0.372	0.968		ANKRD11	89390609	16
cg14894369	0.3 (0.18, 0.43)	1.32e-05	0.026		0.01(-0.19,0.2)	0.955	0.993		DIABLO;DIABLO;DIABLO;DIABLO	123000000	12	N_Shore	chr12:122710054-122711371
cg14933246	-0.43 (-0.61, -0.25)	1.33e-05	0.026		0(-0.14,0.14)	0.989	0.997		PHF11;PHF11	50091767	13
cg21218636	-0.37 (-0.52, -0.22)	1.33e-05	0.026		0.07(-0.08,0.22)	0.341	0.967		PCTP;PCTP;PCTP	53828515	17	Island	chr17:53828422-53828738
cg10439725	0.34 (0.2, 0.48)	1.35e-05	0.026		0.09(0,0.17)	0.0391	0.72		ZDHHC1	67431954	16	N_Shore	chr16:67433128-67433554
cg04086977	0.34 (0.2, 0.48)	1.36e-05	0.027		0.02(-0.09,0.12)	0.753	0.992			135000000	10	N_Shore	chr10:134830984-134832209
cg13713537*	-0.44 (-0.62, -0.26)	1.36e-05	0.027		-0.07(-0.19,0.06)	0.279	0.967		NOS1	118000000	12
cg07283896	-0.41 (-0.57, -0.24)	1.37e-05	0.027		-0.06(-0.26,0.14)	0.528	0.989			11855283	6
cg21959334	0.37 (0.21, 0.52)	1.39e-05	0.027		-0.06(-0.17,0.04)	0.25	0.967			229000000	1	N_Shelf	chr1:228582428-228582894
cg10847390	0.34 (0.2, 0.48)	1.41e-05	0.027		-0.01(-0.1,0.09)	0.909	0.992			135000000	10
cg05701403	-0.37 (-0.52, -0.22)	1.44e-05	0.027		0.11(-0.1,0.31)	0.315	0.967		PLEKHA7	16947551	11	S_Shore	chr11:16946392-16947398
cg08943361	0.48 (0.28, 0.67)	1.44e-05	0.027		0.02(-0.11,0.16)	0.766	0.992			56462172	16	S_Shelf	chr16:56458735-56459748
cg24120960	0.44 (0.26, 0.62)	1.48e-05	0.028		.				STAG1	136000000	3
cg13078140*	-0.48 (-0.68, -0.28)	1.49e-05	0.028		-0.07(-0.2,0.06)	0.319	0.967		SLIT2	20255082	4	Island	chr4:20253276-20256868
cg13467672	-0.36 (-0.51, -0.21)	1.49e-05	0.028		0.09(-0.03,0.2)	0.126	0.967			40464625	17	Island	chr17:40464293-40464947
cg25692835	0.49 (0.28, 0.69)	1.52e-05	0.028		0.1(-0.01,0.22)	0.0721	0.893		C2orf64;UNC50;C2orf64	99224894	2	Island	chr2:99224681-99225322
cg27023871	0.7 (0.41, 0.99)	1.55e-05	0.029		-0.02(-0.19,0.15)	0.813	0.992		TBCD	80848259	17
cg04446345	-0.32 (-0.45, -0.19)	1.56e-05	0.029		0.05(-0.06,0.16)	0.352	0.968		UPK3A;UPK3A	45680844	22	Island	chr22:45680644-45681016
cg17619347	0.47 (0.27, 0.66)	1.56e-05	0.029		-0.01(-0.11,0.08)	0.795	0.992		SRRT;SRRT;SRRT;SRRT	100000000	7
cg04903360*	-0.35 (-0.49, -0.2)	1.58e-05	0.029		-0.04(-0.18,0.09)	0.517	0.989		PARD3	35103065	10	N_Shore	chr10:35103124-35105243
cg18514573	-0.47 (-0.67, -0.27)	1.58e-05	0.029		0.1(-0.11,0.31)	0.354	0.968			21610423	6
cg21412973	-0.26 (-0.36, -0.15)	1.58e-05	0.029		0.04(-0.12,0.21)	0.603	0.992			1408557	4	Island	chr4:1408521-1409224
cg11852843	0.29 (0.17, 0.4)	1.59e-05	0.029		0(-0.12,0.12)	0.963	0.993		OBSCN;OBSCN	228000000	1	N_Shore	chr1:228473835-228474043
cg14582248	0.39 (0.23, 0.56)	1.59e-05	0.029		0(-0.1,0.1)	0.971	0.995			5066984	6
cg21801445	-0.35 (-0.49, -0.2)	1.62e-05	0.029		-0.09(-0.19,0.02)	0.0984	0.967			13213606	18	N_Shelf	chr18:13217073-13219044
cg05658707	0.44 (0.25, 0.62)	1.63e-05	0.029		0.03(-0.18,0.23)	0.797	0.992		VGLL4	11722129	3
cg09230014	0.39 (0.23, 0.55)	1.65e-05	0.029		-0.01(-0.18,0.16)	0.897	0.992		PTPRN2;PTPRN2;PTPRN2	158000000	7
cg19774624	-0.67 (-0.95, -0.39)	1.66e-05	0.029		.				HDAC5;HDAC5	42201019	17	Island	chr17:42200521-42201543
cg22510637	0.36 (0.21, 0.51)	1.66e-05	0.029		-0.02(-0.13,0.09)	0.702	0.992		R3HCC1	23147025	8	S_Shore	chr8:23145528-23146006
cg02503850	-0.26 (-0.37, -0.15)	1.67e-05	0.029		0.13(-0.02,0.27)	0.0915	0.967		ADAMTS14;ADAMTS14	72432552	10	Island	chr10:72432242-72432738
cg15192041	0.33 (0.19, 0.47)	1.69e-05	0.029		-0.02(-0.16,0.11)	0.727	0.992			69414923	11
cg01538575	0.29 (0.17, 0.41)	1.71e-05	0.029		0(-0.08,0.09)	0.916	0.992		RFX2;RFX2	6039991	19	Island	chr19:6039990-6040228
cg00961792	0.26 (0.15, 0.37)	1.72e-05	0.029		0.01(-0.05,0.07)	0.762	0.992		PIGR	207000000	1
cg02808220	0.41 (0.24, 0.58)	1.72e-05	0.029		-0.03(-0.14,0.08)	0.594	0.992		MIR483;INS-IGF2;IGF2;IGF2;IGF2	2156282	11	S_Shore	chr11:2154033-2154387
cg07247103	0.31 (0.18, 0.44)	1.72e-05	0.029		0.04(-0.05,0.12)	0.406	0.968		BANP;BANP	88059817	16	N_Shore	chr16:88061122-88061595
cg10473311*	-0.64 (-0.91, -0.37)	1.72e-05	0.029		-0.34(-0.6,-0.08)	0.0119	0.719		PTPRN2;PTPRN2;PTPRN2	158000000	7
cg16256065	0.35 (0.2, 0.5)	1.72e-05	0.029		0(-0.11,0.11)	0.999	0.999		LRP5	68216328	11	Island	chr11:68216289-68216547
cg01563959	0.4 (0.23, 0.57)	1.73e-05	0.029		-0.03(-0.14,0.08)	0.591	0.992		CYTSB;CYTSB	20014025	17
cg01791874	-0.58 (-0.82, -0.33)	1.74e-05	0.029		-0.02(-0.11,0.07)	0.688	0.992		2016-03-11	16180055	5	Island	chr5:16179064-16180420
cg25941154	0.33 (0.19, 0.47)	1.74e-05	0.029		0(-0.14,0.14)	0.995	0.997		JAZF1	28208557	7
cg01646289	0.43 (0.25, 0.61)	1.76e-05	0.029		0.06(-0.06,0.18)	0.335	0.967			135000000	10	Island	chr10:134732601-134733777
cg14757492	0.29 (0.17, 0.41)	1.76e-05	0.029		-0.05(-0.15,0.05)	0.319	0.967		COPE;DDX49;COPE;COPE	19029194	19	N_Shore	chr19:19029924-19030653
cg20897072	0.54 (0.32, 0.77)	1.76e-05	0.029		0.1(-0.05,0.24)	0.188	0.967			1495082	6
cg14256983	0.38 (0.22, 0.53)	1.77e-05	0.029		0(-0.17,0.16)	0.959	0.993		C9orf102	98639872	9	S_Shore	chr9:98637245-98638445
cg24309215	0.31 (0.18, 0.45)	1.77e-05	0.029		0.04(-0.14,0.21)	0.683	0.992			121000000	12	N_Shore	chr12:121022419-121022704
cg26286098	0.56 (0.32, 0.8)	1.77e-05	0.029		.				B3GALTL	31905755	13
cg16750440	-0.58 (-0.82, -0.33)	1.8e-05	0.029		0.06(-0.14,0.26)	0.568	0.991		C10orf79	106000000	10	S_Shore	chr10:105991899-105992248
cg26876637	0.35 (0.2, 0.5)	1.82e-05	0.029		-0.14(-0.25,-0.02)	0.0213	0.719		HRNR	152000000	1
cg02607130*	0.47 (0.27, 0.67)	1.83e-05	0.029		0.05(-0.1,0.21)	0.502	0.989		GRIN3B	1008643	19	Island	chr19:1007551-1012222
cg04756597	0.31 (0.18, 0.44)	1.84e-05	0.029		0.04(-0.05,0.14)	0.367	0.968			44730607	22	S_Shelf	chr22:44726724-44727590
cg23911291*	0.31 (0.18, 0.45)	1.87e-05	0.03		0.05(-0.07,0.18)	0.385	0.968		DAXX;DAXX;DAXX;DAXX	33288572	6	N_Shore	chr6:33288733-33289008
cg26266708	-0.57 (-0.81, -0.33)	1.89e-05	0.03		.				ISL2	76630962	15	Island	chr15:76630029-76630970
cg05567435	0.37 (0.21, 0.53)	1.92e-05	0.03		-0.02(-0.18,0.13)	0.775	0.992		METTL7B	56074329	12
cg18594551	0.31 (0.18, 0.44)	1.95e-05	0.031		0.06(-0.03,0.15)	0.211	0.967		KRTAP23-1	31720835	21
cg12384572	0.4 (0.23, 0.57)	1.98e-05	0.031		0.03(-0.08,0.14)	0.561	0.99		USP4;USP4	49377951	3	S_Shore	chr3:49377340-49377854
cg13116816	0.41 (0.24, 0.59)	2e-05	0.031		0.13(-0.25,0.51)	0.488	0.988		C7orf23	86839071	7
cg02305765	-0.6 (-0.85, -0.35)	2.01e-05	0.031		-0.05(-0.24,0.13)	0.559	0.99			53107910	12	N_Shore	chr12:53107912-53108471
cg25994616	-0.54 (-0.76, -0.31)	2.01e-05	0.031		-0.03(-0.15,0.09)	0.618	0.992		NOTCH4	32166739	6	S_Shelf	chr6:32163292-32164383
cg18523886	0.31 (0.18, 0.45)	2.02e-05	0.031		-0.09(-0.26,0.08)	0.302	0.967			39126551	20
cg02399294	0.28 (0.16, 0.4)	2.03e-05	0.031		0.01(-0.14,0.15)	0.898	0.992		CCDC40	78063763	17
cg04432454	-0.45 (-0.64, -0.26)	2.03e-05	0.031		-0.05(-0.19,0.09)	0.5	0.989		LMF1	949229	16	N_Shore	chr16:949658-949960
cg26721877	-0.35 (-0.49, -0.2)	2.03e-05	0.031		0.06(-0.11,0.22)	0.509	0.989		STC2	173000000	5	Island	chr5:172754056-172757098
cg04299274	0.35 (0.2, 0.5)	2.05e-05	0.031		0.01(-0.07,0.1)	0.736	0.992		KSR1	25798741	17
cg08854799	0.33 (0.19, 0.47)	2.08e-05	0.031		0.02(-0.11,0.15)	0.754	0.992		FAM83E	49107139	19	Island	chr19:49106882-49107178
cg06505394	-0.72 (-1.02, -0.41)	2.09e-05	0.031		-0.04(-0.26,0.18)	0.704	0.992		HNRNPUL1;HNRNPUL1	41771095	19	Island	chr19:41770013-41771113
cg09244071	0.32 (0.18, 0.46)	2.1e-05	0.031		0.05(-0.05,0.15)	0.296	0.967		CUX1;CUX1;CUX1	102000000	7
cg23077029	-0.23 (-0.32, -0.13)	2.11e-05	0.031		0.09(-0.01,0.19)	0.0775	0.893			108000000	6	N_Shore	chr6:107810066-107812733
cg12640770	0.42 (0.24, 0.6)	2.13e-05	0.031		0.13(-0.04,0.29)	0.146	0.967		IRAK1BP1	79577691	6	Island	chr6:79577158-79577756
cg06988897	-0.57 (-0.81, -0.33)	2.14e-05	0.031		-0.06(-0.44,0.32)	0.739	0.992		FAM38A	88803803	16	Island	chr16:88803802-88804112
cg07281948	0.47 (0.27, 0.67)	2.14e-05	0.031		-0.08(-0.21,0.05)	0.214	0.967		LRP1	57601935	12
cg10905310	-0.52 (-0.74, -0.3)	2.14e-05	0.031		0.03(-0.09,0.15)	0.615	0.992		GDPD5	75236908	11	Island	chr11:75236189-75237781
cg00513411	-0.5 (-0.72, -0.29)	2.17e-05	0.032		0.01(-0.09,0.11)	0.821	0.992			21586262	6	N_Shore	chr6:21587421-21589175
cg08495545	0.36 (0.21, 0.51)	2.18e-05	0.032		-0.01(-0.11,0.08)	0.769	0.992			76965309	17
cg16034168	-0.62 (-0.88, -0.35)	2.18e-05	0.032		0.06(-0.07,0.19)	0.382	0.968		ACOT7;ACOT7;ACOT7;ACOT7	6336711	1	N_Shelf	chr1:6339948-6340268
cg13437525	-0.5 (-0.71, -0.29)	2.2e-05	0.032		0.21(0.08,0.35)	0.00247	0.493		METTL7A	51318487	12
cg04635504	0.26 (0.15, 0.37)	2.21e-05	0.032		0.05(-0.08,0.19)	0.421	0.968		KCNQ1;KCNQ1	2829241	11	S_Shore	chr11:2828445-2828884
cg15202954	-0.39 (-0.56, -0.23)	2.21e-05	0.032		.				NALCN	102000000	13	Island	chr13:102068116-102069258
cg05533124	-0.5 (-0.71, -0.28)	2.22e-05	0.032		0.03(-0.13,0.2)	0.69	0.992		AQP4;AQP4	24443298	18	Island	chr18:24443200-24443458
cg24194674	0.89 (0.51, 1.27)	2.22e-05	0.032		-0.04(-0.22,0.14)	0.663	0.992		ADAM12;ADAM12	128000000	10
cg08839808	0.77 (0.44, 1.1)	2.25e-05	0.032		-0.08(-0.43,0.26)	0.628	0.992			157000000	6
cg14948795	0.3 (0.17, 0.43)	2.25e-05	0.032		-0.12(-0.21,-0.02)	0.0141	0.719		CDK2AP1	124000000	12	S_Shore	chr12:123755246-123756408
cg05655247	0.41 (0.24, 0.59)	2.26e-05	0.032		0.01(-0.1,0.12)	0.872	0.992			1065028	1
cg14641600	0.27 (0.16, 0.39)	2.26e-05	0.032		-0.04(-0.14,0.05)	0.372	0.968		TCF7;TCF7;TCF7;TCF7;TCF7;TCF7	133000000	5
cg26773771	-0.72 (-1.03, -0.41)	2.26e-05	0.032		-0.01(-0.14,0.12)	0.916	0.992			21830857	17
cg07138793	0.52 (0.3, 0.75)	2.28e-05	0.032		-0.12(-0.34,0.11)	0.299	0.967		OCA2	28148330	15	Island	chr15:28147925-28148465
cg11841231	0.35 (0.2, 0.5)	2.29e-05	0.032		-0.2(-0.39,-0.01)	0.0367	0.719		PARD3B;PARD3B;PARD3B	206000000	2
cg26577201	-0.43 (-0.61, -0.25)	2.29e-05	0.032		-0.01(-0.15,0.14)	0.924	0.992		CRYBA2;CRYBA2;CRYBA2	220000000	2	Island	chr2:219857682-219858917
cg10729426	-0.57 (-0.81, -0.33)	2.37e-05	0.033		-0.14(-0.3,0.02)	0.0775	0.893		ZNF549	58038585	19	Island	chr19:58038572-58039208
cg18527919	0.42 (0.24, 0.61)	2.37e-05	0.033		0.05(-0.12,0.22)	0.563	0.99		C2orf84	24398170	2	Island	chr2:24397645-24398194
cg15334916	0.38 (0.22, 0.54)	2.4e-05	0.033		0.06(-0.09,0.2)	0.435	0.982		COL13A1;COL13A1;COL13A1;COL13A1;COL13A1;COL13A1;COL13A1;COL13A1;COL13A1;COL13A1;COL13A1;COL13A1;COL13A1;COL13A1;COL13A1;COL13A1;COL13A1;COL13A1;COL13A1;COL13A1	71563776	10	S_Shore	chr10:71561302-71562876
cg27583604	0.32 (0.19, 0.46)	2.41e-05	0.033		0.07(-0.03,0.17)	0.158	0.967		PLK3	45267345	1	S_Shore	chr1:45265534-45266783
cg15191798	-0.59 (-0.85, -0.34)	2.42e-05	0.033		-0.01(-0.22,0.19)	0.888	0.992		LRRC49;THAP10;THAP10	71184618	15	Island	chr15:71184276-71184689
cg15979150	-0.37 (-0.52, -0.21)	2.43e-05	0.033		.				FAM164C;FAM164C	75535757	14	N_Shore	chr14:75535825-75536376
cg07894883	0.3 (0.17, 0.43)	2.44e-05	0.033		0.1(-0.03,0.22)	0.13	0.967		ZCCHC24	81146877	10	S_Shore	chr10:81145958-81146197
cg22551163	0.54 (0.31, 0.77)	2.45e-05	0.033		-0.01(-0.17,0.15)	0.912	0.992		SFRS8	132000000	12
cg05071046	-0.3 (-0.43, -0.17)	2.46e-05	0.033		0.08(-0.01,0.18)	0.0895	0.967			54325583	16	Island	chr16:54325040-54325703
cg21849812	0.34 (0.19, 0.49)	2.48e-05	0.033		-0.05(-0.18,0.08)	0.443	0.984			17848522	1
cg05890620	-0.43 (-0.61, -0.24)	2.49e-05	0.033		0.04(-0.06,0.14)	0.414	0.968		ICAM4;ICAM4;ICAM4	10397612	19	Island	chr19:10397603-10398703
cg10255761	0.35 (0.2, 0.5)	2.49e-05	0.033		-0.03(-0.15,0.08)	0.539	0.99		KLHDC8B	49210029	3	S_Shore	chr3:49208629-49209196
cg06962768	0.37 (0.21, 0.52)	2.51e-05	0.033		0.12(-0.02,0.27)	0.103	0.967		EPDR1	37959782	7	N_Shore	chr7:37960316-37961046
cg17702455	1.22 (0.69, 1.74)	2.53e-05	0.033		-0.04(-0.23,0.15)	0.673	0.992		JAZF1	28058989	7
cg11160944	-0.67 (-0.95, -0.38)	2.54e-05	0.033		0.14(0.02,0.26)	0.0205	0.719			45570048	17	Island	chr17:45569833-45570134
cg12424468	0.39 (0.22, 0.56)	2.55e-05	0.033		-0.05(-0.19,0.09)	0.466	0.988		C11orf2	64863373	11	N_Shore	chr11:64863698-64863980
cg10419849	-0.35 (-0.5, -0.2)	2.57e-05	0.033		0.04(-0.08,0.17)	0.481	0.988		TNKS	9537322	8
cg21578322	-0.52 (-0.75, -0.3)	2.57e-05	0.033		0.03(-0.08,0.14)	0.555	0.99		TTLL9;DUSP15;DUSP15;DUSP15	30458044	20	Island	chr20:30457907-30458712
cg21211873*	0.35 (0.2, 0.5)	2.58e-05	0.033		0.03(-0.06,0.13)	0.487	0.988		CYFIP1;CYFIP1	22960638	15
cg25373579	0.27 (0.15, 0.38)	2.58e-05	0.033		-0.01(-0.08,0.06)	0.81	0.992		VEGFA;VEGFA;VEGFA;VEGFA;VEGFA;VEGFA;VEGFA;VEGFA;VEGFA;VEGFA;VEGFA;VEGFA;VEGFA;VEGFA;VEGFA;VEGFA	43752302	6
cg07015927	0.3 (0.17, 0.42)	2.59e-05	0.033		0.01(-0.14,0.17)	0.857	0.992		DSCR8;DSCR8;DSCR8;DSCR4;DSCR8;DSCR8	39493537	21
cg19490868	-0.28 (-0.4, -0.16)	2.59e-05	0.033		0.05(-0.09,0.2)	0.486	0.988		RTN1;RTN1;RTN1	60097124	14	N_Shore	chr14:60097208-60097553
cg05422836	-0.42 (-0.61, -0.24)	2.61e-05	0.033		0.06(-0.14,0.26)	0.548	0.99			81806286	8	Island	chr8:81805955-81806327
cg09544549*	0.32 (0.18, 0.45)	2.63e-05	0.033		0.07(-0.05,0.2)	0.231	0.967		MYH9	36697013	22
cg10927727	0.34 (0.19, 0.48)	2.63e-05	0.033		0.03(-0.1,0.16)	0.606	0.992			131000000	2	Island	chr2:130986131-130987183
cg17542795	-0.53 (-0.75, -0.3)	2.65e-05	0.034		.					179000000	4
cg07329149	-0.55 (-0.78, -0.31)	2.69e-05	0.034		0.04(-0.06,0.15)	0.431	0.98		NDUFB3;FAM126B	202000000	2	Island	chr2:201936024-201936376
cg22488462	0.3 (0.17, 0.42)	2.7e-05	0.034		-0.11(-0.27,0.05)	0.185	0.967		CARS2	111000000	13
cg14106345	0.43 (0.24, 0.61)	2.71e-05	0.034		0.07(-0.07,0.2)	0.324	0.967		RNF112	19317240	17
cg04496485	-0.37 (-0.53, -0.21)	2.74e-05	0.034		-0.05(-0.21,0.12)	0.564	0.99			714565	1	S_Shore	chr1:713984-714547
cg16184346	0.35 (0.2, 0.5)	2.74e-05	0.034		-0.08(-0.26,0.1)	0.395	0.968		PLEKHB1;PLEKHB1;PLEKHB1;PLEKHB1;PLEKHB1	73367968	11	N_Shelf	chr11:73371800-73372632
cg08458852	0.63 (0.36, 0.9)	2.79e-05	0.035		0.11(-0.05,0.26)	0.168	0.967		PARN;PARN	14529837	16
cg00280177	0.45 (0.26, 0.65)	2.81e-05	0.035		.					24799870	8	Island	chr8:24799703-24800147
cg06700226	0.36 (0.21, 0.52)	2.81e-05	0.035		-0.02(-0.13,0.09)	0.755	0.992			5198019	12
cg14295458	0.39 (0.22, 0.55)	2.81e-05	0.035		0.08(-0.09,0.25)	0.338	0.967		OSBPL7	45891164	17	Island	chr17:45890956-45891165
cg26748794	-1 (-1.43, -0.57)	2.83e-05	0.035		-0.4(-1.34,0.53)	0.397	0.968		FAM38A	88804051	16	Island	chr16:88803802-88804112
cg05055490	0.37 (0.21, 0.53)	2.85e-05	0.035		-0.02(-0.16,0.12)	0.745	0.992			26284602	7
cg06219206	-0.46 (-0.66, -0.26)	2.86e-05	0.035		0.05(-0.06,0.16)	0.399	0.968		SOX5	24383177	12
cg19149031	0.51 (0.29, 0.73)	2.86e-05	0.035		-0.15(-0.51,0.21)	0.402	0.968		SLC22A3	161000000	6	Island	chr6:160783666-160784135
cg20908131	-0.6 (-0.87, -0.34)	2.86e-05	0.035		0.08(-0.07,0.24)	0.279	0.967		C14orf64	98419775	14
cg24994360	0.3 (0.17, 0.44)	2.9e-05	0.035		0.01(-0.11,0.14)	0.806	0.992			242000000	2
cg21391023	0.48 (0.27, 0.69)	2.91e-05	0.035		0.11(-0.05,0.28)	0.168	0.967		BTBD8	92545580	1	N_Shore	chr1:92545819-92546480
cg08800878	-0.28 (-0.41, -0.16)	2.92e-05	0.035		0.01(-0.12,0.15)	0.876	0.992		EMX1	73152809	2	S_Shore	chr2:73151200-73152060
cg24724630	-0.32 (-0.45, -0.18)	2.92e-05	0.035		0.01(-0.11,0.14)	0.833	0.992		NRG2;NRG2;NRG2;NRG2	139000000	5
cg09173861	0.35 (0.2, 0.5)	2.93e-05	0.035		0.01(-0.12,0.14)	0.865	0.992		SYT17	19180212	16	Island	chr16:19179002-19180217
cg18333694	0.27 (0.15, 0.39)	2.95e-05	0.035		-0.02(-0.1,0.05)	0.539	0.99			357882	11	S_Shore	chr11:355947-356447
cg06187356	-0.37 (-0.53, -0.21)	2.96e-05	0.035		0(-0.13,0.12)	0.959	0.993		NPBWR2	62738210	20	S_Shore	chr20:62737382-62738071
cg08845333	-0.3 (-0.43, -0.17)	2.96e-05	0.035		0.09(-0.02,0.19)	0.108	0.967		ICAM5	10403403	19	Island	chr19:10399844-10405375
cg11058229	0.32 (0.18, 0.45)	3e-05	0.035		-0.01(-0.08,0.07)	0.863	0.992			97089082	14
cg21514227	-0.33 (-0.47, -0.18)	3e-05	0.035		0.04(-0.11,0.19)	0.594	0.992		NOTCH3	15288315	19	Island	chr19:15288314-15288911
cg24206697	-0.49 (-0.71, -0.28)	3e-05	0.035		0.01(-0.09,0.1)	0.896	0.992		ZNF514	95822125	2	N_Shelf	chr2:95824802-95825721
cg05041061	0.5 (0.28, 0.72)	3.04e-05	0.035		-0.02(-0.23,0.19)	0.87	0.992		BAHCC1	79426049	17	Island	chr17:79425847-79426169
cg13045351	0.69 (0.39, 0.99)	3.05e-05	0.035		.				ZSCAN16	28092048	6
cg16120811	-0.28 (-0.4, -0.16)	3.07e-05	0.036		0.05(-0.11,0.22)	0.531	0.989		WEE1	9594484	11	Island	chr11:9594346-9596536
cg04594483	0.35 (0.2, 0.51)	3.1e-05	0.036		0.05(-0.09,0.2)	0.452	0.988		RADIL	4862020	7
cg21885134	0.3 (0.17, 0.43)	3.1e-05	0.036		-0.06(-0.15,0.04)	0.222	0.967			1794994	5
cg26076233	2.71 (1.53, 3.9)	3.12e-05	0.036		.				DYNLL1	121000000	12	N_Shelf	chr12:120933649-120934713
cg14431547	0.32 (0.18, 0.46)	3.14e-05	0.036		0.11(-0.1,0.32)	0.289	0.967		MELK	36572421	9	N_Shore	chr9:36572703-36573073
cg07759052	-0.54 (-0.77, -0.3)	3.16e-05	0.036		-0.02(-0.16,0.13)	0.837	0.992		HMBOX1;HMBOX1	28752150	8	S_Shelf	chr8:28748070-28748431
cg05229340	0.38 (0.22, 0.55)	3.21e-05	0.037		.				CCDC46	63833529	17
cg13923018	-0.33 (-0.48, -0.19)	3.22e-05	0.037		0.09(-0.03,0.21)	0.124	0.967		PDZD2	31855380	5	Island	chr5:31855003-31855426
cg22454769	-0.41 (-0.59, -0.23)	3.24e-05	0.037		-0.18(-0.37,0.01)	0.061	0.843		FHL2;FHL2;FHL2;FHL2	106000000	2	Island	chr2:106014878-106015884
cg22647900	0.36 (0.2, 0.51)	3.24e-05	0.037		-0.06(-0.18,0.05)	0.268	0.967		EIF3M	32604844	11	N_Shore	chr11:32605183-32605729
cg14122138	-0.58 (-0.83, -0.33)	3.25e-05	0.037		0(-0.16,0.16)	0.98	0.997		SRCIN1	36719737	17	Island	chr17:36719544-36719938
cg03097134	0.33 (0.18, 0.47)	3.26e-05	0.037		-0.08(-0.18,0.03)	0.147	0.967			37598264	6
cg01602153	0.53 (0.3, 0.77)	3.27e-05	0.037		0.11(-0.04,0.26)	0.155	0.967		FAM110B	59058660	8	Island	chr8:59058167-59059414
cg12837905	0.36 (0.2, 0.52)	3.32e-05	0.037		-0.03(-0.15,0.09)	0.584	0.992			132000000	10	N_Shore	chr10:131813042-131813277
cg21204804	-0.41 (-0.59, -0.23)	3.32e-05	0.037		0.15(0.03,0.28)	0.0192	0.719			8290321	11	Island	chr11:8289532-8290322
cg17377797	0.35 (0.2, 0.51)	3.33e-05	0.037		0.09(-0.1,0.27)	0.342	0.967		OR6C1	55714289	12
cg06954677	-0.37 (-0.53, -0.21)	3.35e-05	0.037		-0.03(-0.15,0.1)	0.674	0.992		IDO2	39873708	8
cg06467181	-0.42 (-0.6, -0.23)	3.37e-05	0.037		0.03(-0.12,0.17)	0.7	0.992		ZCCHC2	60191671	18	Island	chr18:60189509-60192109
cg11860412	-0.25 (-0.36, -0.14)	3.37e-05	0.037		0.02(-0.09,0.14)	0.677	0.992		ONECUT3	1753217	19	Island	chr19:1753216-1755606
cg24592500	0.72 (0.4, 1.04)	3.39e-05	0.037		0.02(-0.13,0.17)	0.788	0.992			2863801	1
cg25142228	0.22 (0.12, 0.31)	3.42e-05	0.037		-0.04(-0.12,0.05)	0.385	0.968		SETD1B	122000000	12	N_Shore	chr12:122247781-122248424
cg09822423	-0.42 (-0.61, -0.24)	3.43e-05	0.037		.					193000000	1
cg24349819	-0.34 (-0.49, -0.19)	3.43e-05	0.037		-0.05(-0.19,0.09)	0.473	0.988		ARHGAP27;ARHGAP27	43476547	17	S_Shelf	chr17:43472527-43474343
cg20989855	-0.37 (-0.53, -0.21)	3.45e-05	0.037		-0.09(-0.31,0.12)	0.386	0.968		KCNIP4;KCNIP4;KCNIP4;KCNIP4	20985927	4
cg11776115*	0.32 (0.18, 0.46)	3.47e-05	0.037		0.04(-0.05,0.14)	0.336	0.967		DOT1L	2189267	19	N_Shore	chr19:2190989-2191262
cg05479662	0.35 (0.19, 0.5)	3.48e-05	0.037		0.05(-0.08,0.18)	0.439	0.983			47347811	8
cg05502283	0.32 (0.18, 0.46)	3.48e-05	0.037		-0.06(-0.14,0.03)	0.177	0.967		NFIX	13203715	19	N_Shelf	chr19:13207375-13207621
cg16325482	0.36 (0.2, 0.52)	3.48e-05	0.037		0(-0.11,0.11)	0.939	0.992		CANT1;CANT1;CANT1	76989499	17	N_Shore	chr17:76989642-76990039
cg07152869	0.42 (0.23, 0.6)	3.51e-05	0.038		-0.25(-0.76,0.26)	0.338	0.967		KIAA0556	27741555	16
cg05590569	0.34 (0.19, 0.49)	3.52e-05	0.038		0.03(-0.13,0.18)	0.738	0.992			10144009	2
cg10140240	-0.37 (-0.54, -0.21)	3.53e-05	0.038		0.01(-0.09,0.11)	0.797	0.992		BIRC5;BIRC5;BIRC5;EPR1	76220672	17
cg01841415	0.33 (0.18, 0.47)	3.56e-05	0.038		0.03(-0.09,0.15)	0.615	0.992		KCNT1	139000000	9	N_Shore	chr9:138680881-138681159
cg18372548	0.35 (0.19, 0.5)	3.57e-05	0.038		0(-0.11,0.12)	0.936	0.992		STIM2;STIM2;STIM2	26913852	4
cg00766914	-0.33 (-0.47, -0.18)	3.6e-05	0.038		0.02(-0.1,0.14)	0.743	0.992		PDSS2	108000000	6	Island	chr6:107780774-107781409
cg20491488	0.34 (0.19, 0.49)	3.62e-05	0.038		0.04(-0.12,0.19)	0.648	0.992		ITPRIP	106000000	10	Island	chr10:106074965-106075368
cg22343181	0.41 (0.23, 0.59)	3.64e-05	0.038		-0.06(-0.15,0.04)	0.245	0.967		NOC4L	133000000	12	N_Shore	chr12:132633217-132635301
cg07058086	-0.56 (-0.8, -0.31)	3.65e-05	0.038		0.03(-0.09,0.15)	0.674	0.992		KIF13B	29120186	8	Island	chr8:29119957-29120787
cg14646974	-1.1 (-1.58, -0.61)	3.66e-05	0.038		0.06(-0.53,0.65)	0.842	0.992		HSD17B7P2	38645378	10	Island	chr10:38645112-38645513
cg11556164	-0.3 (-0.43, -0.17)	3.69e-05	0.038		-0.11(-0.25,0.03)	0.117	0.967		LRRN3;IMMP2L;LRRN3;LRRN3	111000000	7
cg04025701	-0.4 (-0.58, -0.23)	3.7e-05	0.038		0.04(-0.09,0.17)	0.531	0.989		RPS14;RPS14;RPS14;RPS14;RPS14	150000000	5	Island	chr5:149828881-149829631
cg16725642	0.29 (0.16, 0.41)	3.7e-05	0.038		-0.02(-0.12,0.09)	0.737	0.992		EPHB4	100000000	7	Island	chr7:100421295-100421515
cg15959529	0.38 (0.21, 0.55)	3.71e-05	0.038		0.04(-0.09,0.16)	0.555	0.99		TRIM39;TRIM39	30309908	6	N_Shelf	chr6:30312837-30313419
cg00888154	0.36 (0.2, 0.51)	3.74e-05	0.038		0.07(-0.02,0.16)	0.135	0.967		PIGG;PIGG	503399	4
cg14422315	0.25 (0.14, 0.35)	3.74e-05	0.038		0.02(-0.06,0.1)	0.642	0.992		CRTAC1	99664004	10
cg16237262	0.41 (0.23, 0.59)	3.74e-05	0.038		0.07(-0.06,0.2)	0.271	0.967		SLC9A4	103000000	2
cg03971344	0.31 (0.17, 0.44)	3.77e-05	0.038		-0.11(-0.21,-0.01)	0.0332	0.719		ANKRD11	89349124	16	S_Shore	chr16:89345463-89348521
cg20335293	-0.33 (-0.48, -0.19)	3.77e-05	0.038		0(-0.16,0.15)	0.976	0.996			157000000	2
cg25599950	-0.41 (-0.6, -0.23)	3.77e-05	0.038		-0.02(-0.18,0.15)	0.843	0.992		COBL	51259763	7
cg00137629	0.27 (0.15, 0.39)	3.81e-05	0.039		0.02(-0.06,0.1)	0.665	0.992		GUSB	65445384	7	N_Shore	chr7:65446771-65447340
cg01619490	0.46 (0.26, 0.67)	3.82e-05	0.039		0.03(-0.14,0.21)	0.703	0.992			40724242	21	S_Shelf	chr21:40720185-40721625
cg17170190	0.29 (0.16, 0.42)	3.87e-05	0.039		0.01(-0.07,0.09)	0.856	0.992		B4GALT2;B4GALT2	44445979	1	S_Shore	chr1:44444635-44445622
cg26011692	0.36 (0.2, 0.52)	3.87e-05	0.039		0.12(-0.03,0.27)	0.116	0.967		LTBP2	75052601	14	Island	chr14:75052567-75052820
cg25527494	-0.38 (-0.55, -0.21)	3.88e-05	0.039		0.02(-0.14,0.18)	0.811	0.992			101000000	13	N_Shore	chr13:100641334-100642188
cg15504662	-0.44 (-0.64, -0.25)	3.9e-05	0.039		0.15(0.01,0.29)	0.0376	0.719		LIMK2;LIMK2;LIMK2	31644160	22
cg18454685	-0.35 (-0.5, -0.19)	3.91e-05	0.039		0.13(0.02,0.24)	0.0228	0.719		CACNA1G;CACNA1G;CACNA1G;CACNA1G;CACNA1G;CACNA1G;CACNA1G;CACNA1G;CACNA1G;CACNA1G;CACNA1G;CACNA1G;CACNA1G;CACNA1G;CACNA1G	48639239	17	Island	chr17:48636103-48639279
cg07147863	-0.31 (-0.44, -0.17)	3.95e-05	0.039		0.07(-0.08,0.21)	0.368	0.968		FBXL18	5534548	7	Island	chr7:5534384-5534766
cg02823625	0.37 (0.21, 0.53)	3.96e-05	0.039		-0.03(-0.52,0.46)	0.908	0.992		KLHL30	239000000	2	N_Shore	chr2:239048071-239048454
cg14002714	0.37 (0.21, 0.53)	3.97e-05	0.039		0.03(-0.12,0.18)	0.675	0.992		KTN1;KTN1;KTN1;KTN1	56095810	14
cg02369024	0.3 (0.17, 0.44)	4.06e-05	0.04		0.06(-0.02,0.13)	0.153	0.967			63204500	7
cg24892571	0.36 (0.2, 0.51)	4.06e-05	0.04		0.01(-0.06,0.09)	0.702	0.992		HMGA2;HMGA2	66284828	12
cg06980341	0.32 (0.18, 0.46)	4.07e-05	0.04		0.04(-0.08,0.17)	0.492	0.989		ARHGEF10L	17874602	1
cg21442876	0.47 (0.26, 0.68)	4.09e-05	0.04		0.02(-0.12,0.17)	0.751	0.992		PET112L	153000000	4
cg05394800	-0.31 (-0.44, -0.17)	4.1e-05	0.04		-0.01(-0.2,0.18)	0.955	0.993			50707050	13	N_Shore	chr13:50707585-50708019
cg13897122	0.41 (0.23, 0.6)	4.14e-05	0.04		0.02(-0.13,0.16)	0.812	0.992		IL18RAP	103000000	2
cg07643314	-0.28 (-0.41, -0.16)	4.15e-05	0.04		0.06(-0.06,0.18)	0.3	0.967		DAZL	16647343	3	S_Shore	chr3:16645948-16646259
cg02849103	-0.35 (-0.5, -0.19)	4.16e-05	0.04		0.05(-0.07,0.17)	0.414	0.968			10350874	16
cg11860777	-0.42 (-0.61, -0.23)	4.16e-05	0.04		-0.06(-0.17,0.05)	0.258	0.967		IGFBP4	38609504	17
cg16426715*	0.23 (0.13, 0.34)	4.19e-05	0.04		0.06(-0.02,0.14)	0.158	0.967		GRK6;GRK6;GRK6	177000000	5
cg17240454	0.32 (0.18, 0.46)	4.21e-05	0.04		-0.06(-0.2,0.08)	0.402	0.968		SPDEF	34524278	6
cg13053653	-0.32 (-0.47, -0.18)	4.22e-05	0.04		0.03(-0.09,0.16)	0.61	0.992		HOXD3	177000000	2	N_Shore	chr2:177039551-177039951
ch.4.104561249F	0.31 (0.17, 0.45)	4.22e-05	0.04		-0.02(-0.14,0.1)	0.773	0.992			104000000	4
cg23119977	0.39 (0.22, 0.57)	4.23e-05	0.04		0(-0.09,0.09)	0.972	0.995		FRMD5	44213307	15
cg06049367	0.38 (0.21, 0.55)	4.31e-05	0.041		-0.07(-0.22,0.09)	0.395	0.968		INSC;INSC	15139573	11	S_Shelf	chr11:15136058-15136545
cg07059167	-0.46 (-0.67, -0.26)	4.33e-05	0.041		0.02(-0.1,0.14)	0.764	0.992		PTOV1	50354224	19	Island	chr19:50353790-50355483
cg11696388	0.31 (0.17, 0.45)	4.33e-05	0.041		0(-0.08,0.08)	0.941	0.992		ANK1;ANK1;ANK1;ANK1;ANK1	41557540	8	N_Shore	chr8:41559255-41559609
cg07808859	-0.44 (-0.64, -0.24)	4.35e-05	0.041		.					135000000	5
cg02493644	-0.44 (-0.64, -0.24)	4.36e-05	0.041		0.06(-0.06,0.18)	0.332	0.967			84816314	7	S_Shore	chr7:84814839-84816242
cg25971741	0.82 (0.45, 1.18)	4.36e-05	0.041		-0.03(-0.16,0.1)	0.606	0.992		JARID2	15343116	6
cg16121206	-0.51 (-0.74, -0.28)	4.38e-05	0.041		-0.12(-0.46,0.22)	0.482	0.988		APOL2;APOL2	36636055	22
cg04946387	0.91 (0.5, 1.31)	4.4e-05	0.041		-0.14(-0.52,0.24)	0.478	0.988		B3GAT1;B3GAT1	134000000	11	Island	chr11:134253449-134254151
cg07862554	-0.32 (-0.46, -0.18)	4.42e-05	0.041		0(-0.13,0.12)	0.939	0.992		MME;MME;MME;MME	155000000	3	N_Shore	chr3:154797398-154797988
cg27301231	-0.28 (-0.41, -0.16)	4.44e-05	0.041		0.02(-0.15,0.19)	0.795	0.992		C3orf59	193000000	3
cg26222498	0.38 (0.21, 0.55)	4.47e-05	0.042		0.06(-0.06,0.18)	0.294	0.967		INPP5A	134000000	10	S_Shelf	chr10:134460274-134460479
cg04986304	0.35 (0.2, 0.51)	4.48e-05	0.042		-0.04(-0.15,0.06)	0.416	0.968			54590530	1	S_Shelf	chr1:54587364-54587578
cg06810011	-0.3 (-0.44, -0.17)	4.51e-05	0.042		0.01(-0.15,0.16)	0.924	0.992		IMMP2L	111000000	7
cg06884262	-0.25 (-0.36, -0.14)	4.54e-05	0.042		0.05(-0.09,0.19)	0.488	0.988		KHSRP	6425638	19	Island	chr19:6425485-6425843
cg12612213*	0.28 (0.16, 0.41)	4.54e-05	0.042		0.1(-0.03,0.23)	0.122	0.967		EPHB3	184000000	3	N_Shore	chr3:184286935-184287329
cg02048317	0.29 (0.16, 0.42)	4.55e-05	0.042		-0.04(-0.21,0.13)	0.663	0.992			80004967	17	N_Shelf	chr17:80008514-80010567
cg25463779	0.27 (0.15, 0.4)	4.55e-05	0.042		-0.01(-0.13,0.11)	0.898	0.992		FAM101A	125000000	12
cg00378730	-0.27 (-0.4, -0.15)	4.57e-05	0.042		0.04(-0.08,0.16)	0.485	0.988		CHAT;CHAT;CHAT;CHAT;CHAT;CHAT;CHAT	50822650	10	Island	chr10:50822350-50822666
cg13357821	0.4 (0.22, 0.58)	4.58e-05	0.042		-0.11(-0.21,-0.02)	0.022	0.719		CUX1;CUX1;CUX1	102000000	7
cg04641165	0.38 (0.21, 0.55)	4.62e-05	0.042		0.02(-0.1,0.14)	0.76	0.992		MYLIP	16139117	6
cg03490881	0.33 (0.18, 0.47)	4.63e-05	0.042		0.11(0,0.22)	0.0428	0.763		GIMAP6;GIMAP6;GIMAP6	150000000	7
cg06214983	0.31 (0.17, 0.44)	4.63e-05	0.042		0.08(-0.04,0.2)	0.174	0.967		MANEAL;MANEAL	38259501	1	Island	chr1:38259095-38260427
cg13556548	-0.34 (-0.5, -0.19)	4.63e-05	0.042		0.09(-0.03,0.22)	0.139	0.967		C1orf55	226000000	1	S_Shore	chr1:226186803-226187336
cg19752565	0.27 (0.15, 0.39)	4.63e-05	0.042		0(-0.09,0.1)	0.938	0.992		SCN7A	167000000	2
cg25760416	0.35 (0.19, 0.51)	4.63e-05	0.042		0.01(-0.15,0.17)	0.914	0.992		HFM1	91871748	1	S_Shore	chr1:91869876-91870390
cg25226092	0.32 (0.18, 0.46)	4.67e-05	0.042		0.01(-0.12,0.13)	0.918	0.992		MOBP;MOBP	39508863	3
cg16196384	-0.31 (-0.45, -0.17)	4.69e-05	0.042		0.07(-0.05,0.19)	0.238	0.967		PMPCB	103000000	7	Island	chr7:102937857-102938141
cg09929564	-0.52 (-0.75, -0.29)	4.72e-05	0.042		0.19(0.02,0.36)	0.0285	0.719		ILF2	154000000	1	S_Shore	chr1:153643318-153643529
cg27366964	-0.52 (-0.75, -0.29)	4.74e-05	0.042		.				C10orf11	77946906	10
cg21509457	0.32 (0.18, 0.46)	4.75e-05	0.042		-0.01(-0.19,0.18)	0.94	0.992		UBE3C	157000000	7
cg27431596	-0.45 (-0.66, -0.25)	4.76e-05	0.042		0.05(-0.06,0.16)	0.417	0.968		ZNF697	120000000	1	Island	chr1:120190377-120191251
cg02697721	0.33 (0.18, 0.48)	4.78e-05	0.042		-0.12(-0.3,0.06)	0.204	0.967		FAM110A;FAM110A	819800	20	N_Shore	chr20:821674-822500
cg22795239*	0.38 (0.21, 0.55)	4.81e-05	0.043		0.01(-0.15,0.16)	0.925	0.992		WNT16	121000000	7
cg16403344	-0.33 (-0.48, -0.18)	4.83e-05	0.043		0.07(-0.06,0.21)	0.287	0.967		RPH3A;RPH3A	113000000	12
cg14510947	-0.47 (-0.68, -0.26)	4.87e-05	0.043		0.09(-0.04,0.22)	0.16	0.967		SNORA76	62223546	17	Island	chr17:62223224-62224124
cg05624577	0.73 (0.4, 1.06)	4.91e-05	0.043		-0.23(-0.65,0.18)	0.273	0.967			81411055	15	Island	chr15:81410715-81411067
cg07058988	0.37 (0.21, 0.54)	4.98e-05	0.043		0.02(-0.1,0.15)	0.724	0.992			80297159	17
cg23637124	-0.32 (-0.47, -0.18)	4.98e-05	0.043		0.16(0.04,0.27)	0.00842	0.719		SHC4;SHC4	49255455	15	Island	chr15:49254984-49255564
cg10105110	0.32 (0.18, 0.47)	5e-05	0.043		0.02(-0.1,0.13)	0.794	0.992		C10orf99	85940649	10
cg15674514	0.33 (0.18, 0.48)	5e-05	0.043		-0.18(-0.35,-0.02)	0.0321	0.719			76674273	18	Island	chr18:76674209-76674797
cg19750824	2.45 (1.35, 3.56)	5.03e-05	0.044		-0.8(-1.98,0.39)	0.184	0.967			179000000	1
cg25189764*	0.48 (0.26, 0.69)	5.04e-05	0.044		0.01(-0.11,0.13)	0.881	0.992		FYN;FYN	112000000	6
cg11233468	0.28 (0.15, 0.41)	5.11e-05	0.044		-0.05(-0.15,0.05)	0.34	0.967		FUT6;FUT6	5831171	19	N_Shore	chr19:5831595-5832297
cg13716760	0.31 (0.17, 0.45)	5.11e-05	0.044		0.01(-0.1,0.11)	0.908	0.992			15371248	9
cg26655764	0.33 (0.18, 0.47)	5.11e-05	0.044		-0.02(-0.17,0.12)	0.748	0.992		CPNE7;CPNE7	89657805	16	N_Shelf	chr16:89661799-89662043
cg09681360	0.43 (0.23, 0.62)	5.14e-05	0.044		0.09(-0.06,0.24)	0.22	0.967		PHC3	170000000	3	N_Shore	chr3:169898946-169899626
cg15297799	-0.23 (-0.33, -0.13)	5.16e-05	0.044		0.02(-0.12,0.16)	0.809	0.992		C18orf22	77794239	18	N_Shore	chr18:77794360-77794761
cg10210510	-0.44 (-0.63, -0.24)	5.19e-05	0.044		0(-0.13,0.13)	0.962	0.993		COL9A2	40771135	1	S_Shore	chr1:40769186-40769871
cg15474407	-0.42 (-0.61, -0.23)	5.19e-05	0.044		0.07(-0.08,0.21)	0.357	0.968		ARNTL2	27500572	12
cg16047663	-0.39 (-0.56, -0.21)	5.21e-05	0.044		-0.08(-0.2,0.05)	0.217	0.967		RNPEP	202000000	1
cg05137466	-0.48 (-0.7, -0.27)	5.22e-05	0.044		0.15(-0.01,0.31)	0.0721	0.893			34809811	9	Island	chr9:34809590-34810229
cg02478369	1.72 (0.95, 2.5)	5.23e-05	0.044		0.06(-0.07,0.19)	0.355	0.968			15083645	17
cg07523741	0.35 (0.19, 0.51)	5.24e-05	0.044		-0.09(-0.29,0.11)	0.39	0.968		PKD2L2	137000000	5	Island	chr5:137224986-137225477
cg23261846	-0.53 (-0.77, -0.29)	5.24e-05	0.044		0.02(-0.1,0.14)	0.753	0.992			30591384	12
cg09676630	0.4 (0.22, 0.58)	5.25e-05	0.044		0.02(-0.06,0.09)	0.661	0.992		FBRSL1	133000000	12	N_Shore	chr12:133102168-133102604
cg22285621	-0.28 (-0.4, -0.15)	5.25e-05	0.044		0.02(-0.14,0.18)	0.808	0.992		SSH3	67071322	11	Island	chr11:67070807-67071801
cg26330076	0.32 (0.18, 0.47)	5.25e-05	0.044		-0.11(-0.28,0.05)	0.17	0.967		FICD	109000000	12	S_Shelf	chr12:108908702-108909475
cg10991454	0.29 (0.16, 0.42)	5.3e-05	0.044		-0.03(-0.11,0.05)	0.434	0.982		LCLAT1;LCLAT1	30834674	2
cg05155965	-0.35 (-0.5, -0.19)	5.32e-05	0.044		0.07(-0.04,0.19)	0.208	0.967		NR2F2;NR2F2	96873885	15	Island	chr15:96873408-96877721
cg24863642*	0.31 (0.17, 0.45)	5.38e-05	0.045		0.1(-0.06,0.25)	0.225	0.967		NDUFS2;NDUFS2	161000000	1	Island	chr1:161171809-161172256
cg24870483	0.35 (0.19, 0.51)	5.41e-05	0.045		-0.01(-0.11,0.09)	0.847	0.992			243000000	2	N_Shore	chr2:242805752-242806034
cg26965718*	0.59 (0.32, 0.86)	5.41e-05	0.045		0.12(-0.03,0.27)	0.112	0.967		HGS	79658957	17	N_Shelf	chr17:79662850-79663055
cg03655389	0.31 (0.17, 0.44)	5.43e-05	0.045		-0.02(-0.13,0.09)	0.73	0.992		TPPP	665188	5	Island	chr5:665187-665401
cg21169267	0.37 (0.21, 0.54)	5.44e-05	0.045		-0.01(-0.18,0.16)	0.925	0.992		FAM129B;FAM129B	130000000	9
cg05940691	-0.4 (-0.58, -0.22)	5.46e-05	0.045		0.07(-0.06,0.21)	0.264	0.967		WDR64	242000000	1
cg24354818	0.81 (0.44, 1.17)	5.47e-05	0.045		0.57(0.11,1.03)	0.0161	0.719		TNFRSF6B;TNFRSF6B;TNFRSF6B	62328094	20	Island	chr20:62328013-62328558
cg21610090	-0.26 (-0.37, -0.14)	5.52e-05	0.045		0(-0.13,0.13)	0.992	0.997		CDKL4	39455859	2
cg01501009	-0.41 (-0.6, -0.23)	5.53e-05	0.045		0.01(-0.13,0.15)	0.844	0.992		ZNF835	57183268	19	Island	chr19:57182887-57183375
cg00451102	-0.46 (-0.66, -0.25)	5.56e-05	0.045		-0.08(-0.22,0.05)	0.232	0.967			21679284	10
cg24158553	-0.38 (-0.55, -0.21)	5.57e-05	0.045		-0.03(-0.18,0.11)	0.646	0.992		GABPB1;GABPB1;FLJ10038;GABPB1;GABPB1;LOC100129387;GABPB1	50647608	15	Island	chr15:50646437-50647742
cg10929866	0.59 (0.32, 0.85)	5.58e-05	0.045		-0.02(-0.29,0.26)	0.913	0.992		SNX9	158000000	6
cg12354377	-0.29 (-0.42, -0.16)	5.59e-05	0.045		-0.07(-0.22,0.08)	0.382	0.968		ANK3	62149557	10
cg22175345	0.41 (0.22, 0.59)	5.59e-05	0.045		-0.05(-0.26,0.15)	0.626	0.992			17194180	4
cg07830254	0.28 (0.15, 0.4)	5.6e-05	0.045		-0.14(-0.26,-0.02)	0.0231	0.719		C7orf34	143000000	7
cg16379910	-0.32 (-0.47, -0.18)	5.64e-05	0.045		0.08(-0.05,0.21)	0.239	0.967			78636730	14
cg02342415*	0.34 (0.19, 0.5)	5.68e-05	0.046		0.07(-0.15,0.3)	0.521	0.989		IQSEC1;IQSEC1	12940876	3	Island	chr3:12940753-12941134
cg00976381	0.42 (0.23, 0.6)	5.69e-05	0.046		0.11(-0.07,0.28)	0.227	0.967		SLC23A1;SLC23A1	139000000	5	Island	chr5:138713814-138714340
cg02348830	0.39 (0.21, 0.56)	5.71e-05	0.046		0.06(-0.05,0.16)	0.302	0.967		TREX1;ATRIP;ATRIP;TREX1	48506168	3
cg07592519	-0.58 (-0.84, -0.32)	5.74e-05	0.046		0.08(-0.05,0.21)	0.214	0.967		KCNQ1;KCNQ1	2735101	11
cg16453617	0.37 (0.2, 0.54)	5.76e-05	0.046		-0.02(-0.13,0.08)	0.648	0.992		CACNA1H;CACNA1H	1257884	16	S_Shelf	chr16:1254108-1254375
cg19547200	-0.71 (-1.03, -0.39)	5.76e-05	0.046		-0.02(-0.14,0.11)	0.796	0.992		SERHL	42896249	22	N_Shore	chr22:42896636-42897041
cg19307180	-0.43 (-0.62, -0.23)	5.77e-05	0.046		-0.09(-0.23,0.06)	0.245	0.967		DGKH;DGKH	42803600	13
cg07296387	0.5 (0.27, 0.72)	5.78e-05	0.046		-0.14(-0.33,0.05)	0.148	0.967		CDH22	44838981	20	Island	chr20:44838887-44839204
cg26530061	-0.33 (-0.47, -0.18)	5.79e-05	0.046		0.12(-0.01,0.24)	0.0756	0.893			27265522	7	S_Shore	chr7:27265158-27265493
cg08744727	0.41 (0.22, 0.59)	5.8e-05	0.046		-0.01(-0.19,0.17)	0.911	0.992		ZNF876P	206112	4	N_Shore	chr4:206377-206892
cg12083893	0.37 (0.2, 0.54)	5.81e-05	0.046		0(-0.09,0.1)	0.976	0.996			91111929	10
cg00965154	0.42 (0.23, 0.62)	5.82e-05	0.046		-0.01(-0.17,0.15)	0.907	0.992		SMTN;SMTN;SMTN	31485117	22	S_Shelf	chr22:31480774-31481373
cg12072690	0.39 (0.21, 0.56)	5.82e-05	0.046		-0.06(-0.2,0.08)	0.41	0.968		MCF2L;MCF2L	114000000	13	Island	chr13:113750486-113751565
cg08490349	0.26 (0.14, 0.38)	5.83e-05	0.046		0.03(-0.07,0.13)	0.518	0.989		MPRIP;MPRIP	17086207	17
cg16912910	0.32 (0.18, 0.47)	5.83e-05	0.046		0.01(-0.16,0.18)	0.894	0.992			29497165	6
cg02082252*	0.41 (0.22, 0.6)	5.85e-05	0.046		0.06(-0.06,0.19)	0.33	0.967		EHMT2;EHMT2	31866286	6	N_Shore	chr6:31867691-31867957
cg23806084	0.51 (0.28, 0.74)	5.86e-05	0.046		0.04(-0.05,0.14)	0.375	0.968		PSMB9;TAP1;PSMB9;TAP1	32821605	6	Island	chr6:32820849-32822370
cg12084011	0.46 (0.25, 0.66)	5.89e-05	0.046		0.03(-0.08,0.13)	0.61	0.992		BCAP29;BCAP29;BCAP29	107000000	7	Island	chr7:107220344-107221075
cg20802509	0.35 (0.19, 0.5)	5.91e-05	0.046		-0.02(-0.12,0.08)	0.681	0.992		URB2	230000000	1	S_Shelf	chr1:229761128-229762299
cg15513163	-0.29 (-0.42, -0.16)	5.95e-05	0.046		0.18(0.04,0.32)	0.014	0.719			70034139	1	Island	chr1:70032967-70034495
cg06624525	0.29 (0.16, 0.42)	5.96e-05	0.046		-0.06(-0.18,0.05)	0.272	0.967			35001084	15
cg08615818	0.37 (0.2, 0.54)	5.96e-05	0.046		-0.01(-0.23,0.22)	0.954	0.993		HCCA2	1531515	11
cg08166750	-0.35 (-0.52, -0.19)	5.99e-05	0.046		-0.05(-0.2,0.09)	0.464	0.988		EPS8L1;EPS8L1	55598443	19	Island	chr19:55597977-55598887
cg09962824	0.33 (0.18, 0.48)	5.99e-05	0.046		0.02(-0.06,0.11)	0.554	0.99		CBS	44479417	21	N_Shore	chr21:44480559-44480772
cg05908587	-0.31 (-0.46, -0.17)	6e-05	0.046		0.02(-0.11,0.15)	0.747	0.992		GALNTL1;GALNTL1	69726251	14	Island	chr14:69726250-69728393
cg10706989	-0.44 (-0.65, -0.24)	6.01e-05	0.046		0.12(-0.01,0.25)	0.0726	0.893		C13orf34;C13orf37;C13orf34	73302078	13	Island	chr13:73301230-73302154
cg12613382	0.31 (0.17, 0.45)	6.03e-05	0.046		0.01(-0.07,0.09)	0.828	0.992			133000000	12	S_Shore	chr12:132663322-132663748
cg23947450	0.28 (0.15, 0.41)	6.03e-05	0.046		-0.03(-0.15,0.1)	0.667	0.992		UNC84A;UNC84A	900037	7
cg05055326	-0.36 (-0.53, -0.2)	6.11e-05	0.046		0(-0.13,0.14)	0.953	0.993		HCG9	29945080	6	Island	chr6:29944402-29945169
cg26990023	0.4 (0.22, 0.58)	6.13e-05	0.046		0.02(-0.13,0.17)	0.803	0.992		SMOC2;SMOC2	169000000	6	N_Shore	chr6:168972516-168974109
cg14526039	0.34 (0.18, 0.49)	6.17e-05	0.047		0.01(-0.09,0.1)	0.897	0.992		KLHDC8B	49210221	3	S_Shore	chr3:49208629-49209196
cg21495568	0.37 (0.2, 0.54)	6.19e-05	0.047		-0.03(-0.16,0.1)	0.664	0.992		SAP18	21715145	13	S_Shore	chr13:21714289-21715115
cg01707127	0.37 (0.2, 0.54)	6.22e-05	0.047		0(-0.12,0.11)	0.956	0.993		LMF1	947051	16	S_Shore	chr16:945437-946420
cg12934466	-0.31 (-0.45, -0.17)	6.24e-05	0.047		-0.02(-0.16,0.12)	0.745	0.992		ZNF397;ZNF397	32820979	18	Island	chr18:32820785-32821203
cg23155333	0.37 (0.2, 0.54)	6.24e-05	0.047		-0.09(-0.19,0.01)	0.0741	0.893			35323673	19	Island	chr19:35323531-35323952
cg03914237	0.38 (0.21, 0.56)	6.25e-05	0.047		0.07(-0.07,0.22)	0.329	0.967		THSD7A	11558886	7
cg08180572	-0.51 (-0.74, -0.28)	6.29e-05	0.047		0.04(-0.17,0.26)	0.694	0.992		SPNS1;SPNS1;SPNS1;SPNS1;SPNS1	28985143	16	N_Shore	chr16:28985881-28986661
cg12384932	0.22 (0.12, 0.33)	6.31e-05	0.047		-0.01(-0.16,0.14)	0.93	0.992		NALCN	102000000	13
cg07008591	0.39 (0.21, 0.56)	6.34e-05	0.047		0.01(-0.11,0.13)	0.875	0.992		TEAD1	12809661	11
cg07818422	-0.3 (-0.43, -0.16)	6.4e-05	0.048		-0.02(-0.12,0.09)	0.744	0.992		WDFY2	52301946	13
cg26272907	0.71 (0.38, 1.03)	6.43e-05	0.048		0.17(-0.06,0.41)	0.15	0.967		TUBGCP3	113000000	13	N_Shelf	chr13:113201706-113201927
cg16041798	0.34 (0.19, 0.5)	6.44e-05	0.048		0.12(-0.03,0.28)	0.125	0.967		MTHFD1	64905375	14
cg05946856	-0.31 (-0.45, -0.17)	6.48e-05	0.048		0.1(-0.13,0.33)	0.382	0.968			157000000	6
cg07042546	0.28 (0.15, 0.41)	6.5e-05	0.048		-0.05(-0.15,0.05)	0.343	0.967		RNF214;RNF214	117000000	11	S_Shore	chr11:117102742-117103452
cg03955354	0.35 (0.19, 0.51)	6.51e-05	0.048		0.08(-0.04,0.2)	0.198	0.967			2925039	16
cg03904876	-0.25 (-0.37, -0.14)	6.63e-05	0.049		0.08(-0.03,0.19)	0.144	0.967			54322092	12	S_Shore	chr12:54321301-54321721
ch.7.109930408F	-0.33 (-0.49, -0.18)	6.64e-05	0.049		-0.04(-0.27,0.19)	0.742	0.992			110000000	7
cg05341199	0.34 (0.18, 0.49)	6.67e-05	0.049		0.05(-0.09,0.19)	0.481	0.988		GPR133	132000000	12	N_Shelf	chr12:131605558-131605767
cg02286715	-0.24 (-0.35, -0.13)	6.69e-05	0.049		0.04(-0.08,0.16)	0.475	0.988		PPP2R2C	6473881	4	Island	chr4:6472175-6474534
cg00791851	-0.31 (-0.45, -0.16)	6.71e-05	0.049		0(-0.46,0.46)	0.995	0.997			76518896	1
cg08198265*	0.57 (0.31, 0.83)	6.77e-05	0.049		0.01(-0.09,0.15)	0.875	0.992		BST1	15708451	4	S_Shelf	chr4:15704640-15705000
cg19850333	-0.36 (-0.53, -0.2)	6.77e-05	0.049		0.04(-0.06,0.15)	0.428	0.977		CCRL2;CCRL2	46448579	3
cg00049047	-0.37 (-0.54, -0.2)	6.78e-05	0.049		0.06(-0.06,0.19)	0.334	0.967		GDNF	37838425	5	Island	chr5:37836747-37840726
cg25588480	0.41 (0.22, 0.6)	6.78e-05	0.049		-0.05(-0.19,0.09)	0.482	0.988		MINK1;MINK1;MINK1;MINK1	4763240	17
cg18132007	-0.21 (-0.3, -0.11)	6.79e-05	0.049		0.11(0.01,0.2)	0.0286	0.719		TP53I11;TP53I11	44972684	11	Island	chr11:44971048-44972685
cg16364152	-0.43 (-0.63, -0.23)	6.8e-05	0.049		-0.01(-0.13,0.1)	0.827	0.992		RP5-1022P6.2	5591818	20	Island	chr20:5591490-5591875
cg14794023	0.27 (0.15, 0.4)	6.81e-05	0.049		0.1(-0.03,0.23)	0.118	0.967		POM121L12	53103576	7	Island	chr7:53103275-53103801
cg21678813	-0.32 (-0.47, -0.17)	6.81e-05	0.049		0.13(0.02,0.24)	0.0264	0.719			20229879	11
cg23319696	0.45 (0.24, 0.65)	6.82e-05	0.049		0.09(-0.1,0.27)	0.346	0.968			2111870	5	Island	chr5:2111836-2112484
cg06935052	0.29 (0.16, 0.42)	6.84e-05	0.049		-0.04(-0.15,0.07)	0.474	0.988		SMARCB1;SMARCB1	24176449	22
cg19254118	0.44 (0.24, 0.64)	6.85e-05	0.049		-0.01(-0.15,0.14)	0.926	0.992		ADAT3;SCAMP4	1907972	19	N_Shore	chr19:1908118-1908509
cg19724043	0.27 (0.14, 0.39)	6.86e-05	0.049		0.02(-0.12,0.17)	0.739	0.992			15380395	21	N_Shelf	chr21:15383530-15383813
cg27640763	0.46 (0.25, 0.68)	6.89e-05	0.049		0.17(-0.02,0.37)	0.0792	0.893		LUM	91503109	12
cg00217795	0.3 (0.16, 0.44)	6.9e-05	0.049		-0.03(-0.18,0.11)	0.647	0.992		DIO2;DIO2;DIO2	80677688	14
cg09568216	-0.52 (-0.76, -0.28)	6.9e-05	0.049		-0.04(-0.13,0.06)	0.448	0.988		NPR3	32779925	5
cg12523924	-0.33 (-0.49, -0.18)	6.9e-05	0.049		0.13(0.01,0.25)	0.0339	0.719			63255359	5	Island	chr5:63255044-63255407
cg12241963	0.27 (0.14, 0.39)	6.91e-05	0.049		0.02(-0.14,0.17)	0.819	0.992			33807279	6
cg16275882	-0.26 (-0.38, -0.14)	6.91e-05	0.049		0.13(0.02,0.24)	0.0169	0.719			1288184	7	S_Shore	chr7:1286022-1287658
cg16703934	0.3 (0.16, 0.44)	6.91e-05	0.049		-0.07(-0.2,0.06)	0.271	0.967		TSPAN33	129000000	7	S_Shore	chr7:128784695-128785096
cg08622675	0.43 (0.23, 0.63)	6.92e-05	0.049		0.02(-0.11,0.16)	0.736	0.992		KDELR2;KDELR2	6524998	7	S_Shore	chr7:6523064-6523897
cg07990873	0.27 (0.15, 0.4)	6.93e-05	0.049		-0.03(-0.14,0.08)	0.611	0.992		ZNF671	58235167	19	N_Shelf	chr19:58238585-58239028
cg02816732	0.38 (0.2, 0.55)	6.94e-05	0.049		-0.12(-0.27,0.03)	0.113	0.967		TNS3	47384337	7
cg02333281	0.46 (0.25, 0.67)	6.96e-05	0.049		-0.06(-0.27,0.15)	0.593	0.992			6636970	10
cg26581228	0.51 (0.27, 0.74)	6.98e-05	0.049		-0.03(-0.13,0.06)	0.519	0.989		TRERF1	42326264	6
cg05310249	-0.43 (-0.62, -0.23)	6.99e-05	0.049		-0.02(-0.12,0.09)	0.734	0.992		NKX2-6	23560590	8	Island	chr8:23559838-23560591
cg07158747	-0.4 (-0.58, -0.21)	6.99e-05	0.049		.					91196488	1	S_Shelf	chr1:91190489-91192804
cg02487202	0.31 (0.17, 0.45)	7.02e-05	0.049		-0.04(-0.12,0.05)	0.402	0.968		ANKRD11	89358232	16
cg06896857	0.34 (0.18, 0.5)	7.03e-05	0.049		0.04(-0.07,0.15)	0.474	0.988		PPP1R15A;PPP1R15A	49375797	19	Island	chr19:49375484-49375928
cg00079219	-0.29 (-0.43, -0.16)	7.04e-05	0.049		0.08(-0.05,0.22)	0.203	0.967		HOTAIR	54360131	12	N_Shore	chr12:54360374-54360660
cg08391419	0.31 (0.17, 0.46)	7.04e-05	0.049		0.01(-0.09,0.1)	0.914	0.992		STK32C	134000000	10	S_Shelf	chr10:134071971-134072193
cg05819837	0.35 (0.19, 0.5)	7.07e-05	0.049		0.07(-0.01,0.14)	0.0829	0.917		CUX1;CUX1;CUX1	102000000	7
cg09187936	0.23 (0.12, 0.33)	7.07e-05	0.049		-0.02(-0.12,0.09)	0.754	0.992		SETD1B	122000000	12	S_Shelf	chr12:122265374-122265954
cg04406115	0.32 (0.17, 0.46)	7.09e-05	0.049		-0.02(-0.16,0.13)	0.828	0.992		KDM4B	5065640	19	Island	chr19:5065639-5065919
cg11175091	0.45 (0.24, 0.65)	7.09e-05	0.049		-0.02(-0.18,0.15)	0.847	0.992		MIR1243;ANK2;ANK2;ANK2	114000000	4
cg15266969	0.29 (0.16, 0.42)	7.1e-05	0.049		0.07(-0.05,0.2)	0.223	0.967		SLC22A12;SLC22A12	64369352	11
cg00704664	1.15 (0.62, 1.68)	7.13e-05	0.049		1.21(0.02,2.4)	0.0455	0.776		CDH4	60500578	20	N_Shore	chr20:60501966-60502173
cg00269725	0.73 (0.39, 1.07)	7.23e-05	0.049		-0.03(-0.22,0.16)	0.731	0.992			157000000	6
cg20918219	-0.22 (-0.32, -0.12)	7.23e-05	0.049		0.06(-0.02,0.15)	0.155	0.967		SCARA3;SCARA3	27493854	8	S_Shelf	chr8:27490959-27491775
cg08557393	0.33 (0.18, 0.48)	7.24e-05	0.049		-0.06(-0.19,0.07)	0.331	0.967		DOK4	57521521	16
cg25338036	0.47 (0.26, 0.69)	7.24e-05	0.049		-0.02(-0.15,0.1)	0.693	0.992		CSMD1	3047536	8
cg03131730	0.27 (0.14, 0.39)	7.29e-05	0.049		0.06(-0.03,0.15)	0.201	0.967		CCDC42;CCDC42	8638810	17
cg05129295	0.39 (0.21, 0.56)	7.29e-05	0.049		0.02(-0.1,0.13)	0.787	0.992			1316294	8
cg01592801	-0.34 (-0.5, -0.18)	7.3e-05	0.049		-0.14(-0.37,0.1)	0.255	0.967		KCNS2	99438942	8	Island	chr8:99438692-99440425
cg10130718	0.54 (0.29, 0.79)	7.35e-05	0.049		0.08(-0.34,0.5)	0.7	0.992		DMRTB1	53925368	1	Island	chr1:53925191-53926228
cg03897139	0.31 (0.17, 0.45)	7.39e-05	0.05		0.03(-0.08,0.14)	0.55	0.99		DPYSL4	134000000	10	N_Shore	chr10:134019500-134019776
cg05965745	-0.41 (-0.59, -0.22)	7.39e-05	0.05		-0.05(-0.3,0.21)	0.718	0.992		PRDM16;PRDM16	3077798	1	N_Shelf	chr1:3080934-3081292
cg13205528	-0.49 (-0.72, -0.26)	7.44e-05	0.05		-0.03(-0.25,0.19)	0.77	0.992			2705849	1	N_Shore	chr1:2706025-2706961
cg10221365	0.28 (0.15, 0.4)	7.45e-05	0.05		0.06(-0.11,0.22)	0.502	0.989		JMJD5;JMJD5	27214422	16	N_Shore	chr16:27214772-27215678
cg02493798	1.11 (0.6, 1.63)	7.5e-05	0.05		0.19(-0.37,0.76)	0.501	0.989		ALOX12	6899577	17	Island	chr17:6898820-6900427
cg12401679	0.27 (0.14, 0.39)	7.51e-05	0.05		0.01(-0.15,0.17)	0.908	0.992		LOC619207	135000000	10	N_Shore	chr10:135270783-135271061
cg17943647	-0.55 (-0.81, -0.3)	7.51e-05	0.05		0.05(-0.09,0.18)	0.504	0.989		TRIM2;TRIM2	154000000	4
Footnote: This results were obtained by fitting Robust regression with the M-values of DNA-methylation as response and log10 of maternal urinary arsenic level adjusting for Urinary creatinine, child’s gender, batch effect, mother’s age, mother’s pre-pregnancy body mass index (BMI), mother’s education level, and cell proportions of 6 cell types. M-values are logit of DNA methylation, defined as lo…
