# Supplementary material for: Genome-wide DNA methylation at birth in relation to in utero arsenic exposure and the associated health in later life
Source: Environ Health. 2017 May 30;16:50. doi: 10.1186/s12940-017-0262-0 (PMC5450181; doi:10.1186/s12940-017-0262-0)
Supplement: Supplementary file 8 — CpG sites consistent between Taiwanese and Rojas et al. study. (XLSX 12 kb) [file 12940_2017_262_MOESM8_ESM.xlsx]

## Sheet: Sheet1
	Taiwan_Cohort				Rojas et al				Gene Information
Name	Coef(CI)	p-value	FDR-p-value		Partial Correlation (U-tAs)	p-value(U-tAs)	q-value(U-tAs)		Gene Symbol	Gene Name
cg01707127	0.37 (0.2, 0.54)	6.22e-05	0.047		0.536738	0.00061169	0.0459669		LMF1	lipase maturation factor 1
cg07818422	-0.3 (-0.43, -0.16)	6.4e-05	0.048		-0.577756	0.000151894	0.0269902		WDFY2	WD repeat and FYVE domain containing 2
cg08615818	0.37 (0.2, 0.54)	5.96e-05	0.046		0.566541	0.000277234	0.0341734		HCCA2	MOB kinase activator 2
cg08744727	0.41 (0.22, 0.59)	5.8e-05	0.046		0.597685	0.000146511	0.026639		ZNF876P	zinc finger protein 876, pseudogene
cg11696388	0.31 (0.17, 0.45)	4.33e-05	0.041		0.515678	0.000459128	0.0412607		ANK1	ankyrin 1, erythrocytic
cg14256983	0.38 (0.22, 0.53)	1.77e-05	0.029		0.618333	2.64942e-05	0.0143001		C9orf102	excision repair cross-complementing rodent repair deficiency, complementation group 6-like 2
cg17032590	0.49 (0.31, 0.66)	1.09e-06	0.011		0.558763	0.000260809	0.0333997		SLC2A7	solute carrier family 2 (facilitated glucose transporter), member 7
cg17416383	0.5 (0.31, 0.7)	5.06e-06	0.018		0.536114	0.000504597	0.0429703		HEXIM2	hexamethylene bis-acetamide inducible 2
cg20548564	0.47 (0.28, 0.67)	1.3e-05	0.026		0.630473	3.18748e-05	0.0153794		POLR1D	polymerase (RNA) I polypeptide D, 16kDa
cg21169267	0.37 (0.21, 0.54)	5.44e-05	0.045		0.697468	1.18545e-06	0.00547508		FAM129B	family with sequence similarity 129, member B
cg21364719	0.29 (0.18, 0.41)	6.78e-06	0.021		0.571852	0.000243137	0.0324066		ZADH2	zinc binding alcohol dehydrogenase domain containing 2
cg22175345	0.41 (0.22, 0.59)	5.59e-05	0.045		0.561085	0.000308285	0.0353913		(Empty)	(Empty)
cg22938488	0.33 (0.19, 0.46)	1.31e-05	0.026		0.587087	0.000142024	0.0263308		LPCAT1	lysophosphatidylcholine acyltransferase 1
cg26655764	0.33 (0.18, 0.47)	5.11e-05	0.044		0.575355	0.000219607	0.0311352		CPNE7	copine VII
cg27150870	0.38 (0.23, 0.54)	1.31e-05	0.026		0.569222	0.000280116	0.0342961		ANKRD11	ankyrin repeat domain 11
Footnote: (a)For the Taiwan cohort study robust regression were applied to model the association of M-value (logit of beta values) of DNA-methylation with urinary creatinine-adjusted total arsenic (tAs). Child’s sex, batch effect, mother’s age, mothers pre-pregnancy BMI, and education level, and estimated blood cell proportions (CD8T, CD4T, NK, and B-cells, monocytes and granulocytes were include…
